# Supplementary material for: Human Milk Archaea Associated with Neonatal Gut Colonization and Its Co-Occurrence with Bacteria
Source: Microorganisms. 2025 Jan 4;13(1):85. doi: 10.3390/microorganisms13010085 (PMC11767358; doi:10.3390/microorganisms13010085)
Supplement: Supplementary file 1 [file microorganisms-13-00085-s001.zip]

Archive with 2 entries (2 files):
- Salas-Lopez_Microorganisms-Supplementary Materials-v05.pdf
- Salas-López et al-Microorganisms-01-Table S5_decontam_results.xlsx
