# Supplementary material for: Human Milk Archaea Associated with Neonatal Gut Colonization and Its Co-Occurrence with Bacteria
Source: Microorganisms. 2025 Jan 4;13(1):85. doi: 10.3390/microorganisms13010085 (PMC11767358; doi:10.3390/microorganisms13010085)
Supplement: Supplementary file 1 [file microorganisms-13-00085-s001.zip › Salas-López et al-Microorganisms-01-Table S5_decontam_results.xlsx]

## Sheet: Salas-López et al-Microorganism
Row.names	freq	prev	p.freq	p.prev	p	contaminant	q	Kingdom	Phylum	Class	Order	Family	Genus	Species
ec6bdceab88b7adb042bda951a0386c4	0.0015718	8	NA	0.118644	0.118644	FALSE	1	d__Bacteria	Firmicutes	Limnochordia	Limnochordia	Limnochordia	Hydrogenispora	NA
666ac551afc316569734096e27f90934	0.00195505	12	NA	0.177558	0.177558	FALSE	1	d__Bacteria	Firmicutes	Clostridia	Clostridia	Hungateiclostridiaceae	Ruminiclostridium	uncultured_bacterium
acd494ad1f4058b53ef6f93983b89795	0.00705747	14	NA	0.206829	0.206829	FALSE	1	d__Bacteria	Actinobacteriota	Actinobacteria	Bifidobacteriales	Bifidobacteriaceae	Bifidobacterium	Bifidobacterium_breve
a8c983f465d409e2a26e0745d1511c02	0.00831356	29	NA	0.41973	0.41973	FALSE	1	d__Archaea	Euryarchaeota	Methanobacteria	Methanobacteriales	Methanobacteriaceae	Methanobrevibacter	NA
70ab78dd134e97abbe6c70b22bee8546	0.025253	68	NA	0.526271	0.526271	FALSE	1	d__Archaea	Halobacterota	Methanosarcinia	Methanosarciniales	Methanosarcinaceae	Methanosarcina	NA
02e65cdc8c5ad0146d9d8dc45f2c834b	1.12825e-05	2	NA	0.529406	0.529406	FALSE	1	d__Bacteria	Firmicutes	Bacilli	Lactobacillales	Streptococcaceae	Lactococcus	NA
03d1e831f7924bb78f1ec4c4527562b6	7.14737e-05	2	NA	0.529406	0.529406	FALSE	1	d__Bacteria	Actinobacteriota	Actinobacteria	Micrococcales	Micrococcaceae	Kocuria	NA
0455fbd249a5b85e421eb5809aec49ba	5.83818e-06	2	NA	0.529406	0.529406	FALSE	1	d__Bacteria	Firmicutes	Dethiobacteria	Dethiobacterales	Dethiobacteraceae	uncultured	uncultured_bacterium
06be30310f649f6a77b41d18f0749aab	0.000162115	2	NA	0.529406	0.529406	FALSE	1	d__Bacteria	Firmicutes	Clostridia	Lachnospirales	Lachnospiraceae	Blautia	uncultured_bacterium
08c754026eb8f1dd7768dfe4f8d6ff7d	1.69789e-05	2	NA	0.529406	0.529406	FALSE	1	d__Bacteria	Actinobacteriota	Actinobacteria	Propionibacteriales	Propionibacteriaceae	Propionicicella	NA
09c4bb66b963c528f891d02f90bde13f	4.36227e-05	2	NA	0.529406	0.529406	FALSE	1	d__Bacteria	Firmicutes	Bacilli	Staphylococcales	Staphylococcaceae	Staphylococcus	Staphylococcus_saprophyticus
0ab8f34af4ab238272675f2a1fe8b41e	3.16513e-05	2	NA	0.529406	0.529406	FALSE	1	d__Bacteria	Actinobacteriota	Actinobacteria	Bifidobacteriales	Bifidobacteriaceae	Bifidobacterium	Bifidobacterium_animalis
0e1468b025f9090ace44634985be9874	1.29219e-05	2	NA	0.529406	0.529406	FALSE	1	d__Bacteria	Firmicutes	Bacilli	Izemoplasmatales	Izemoplasmatales	Izemoplasmatales	uncultured_bacterium
0e72cd5a6eb9d190d34730e83beefc6c	3.86247e-05	2	NA	0.529406	0.529406	FALSE	1	Unassigned	NA	NA	NA	NA	NA	NA
0f8fef74ee6ff6075e2ef09a0cc534f5	3.04932e-05	2	NA	0.529406	0.529406	FALSE	1	d__Bacteria	Actinobacteriota	Actinobacteria	Actinomycetales	Actinomycetaceae	Actinomyces	uncultured_bacterium
12136560f95d13550c5ddc24ad3569d9	3.45632e-05	2	NA	0.529406	0.529406	FALSE	1	d__Bacteria	Firmicutes	Limnochordia	Limnochordia	Limnochordia	Hydrogenispora	uncultured_bacterium
156733ba6de7af57c0c8da96a16802ce	0.000145153	2	NA	0.529406	0.529406	FALSE	1	d__Bacteria	Firmicutes	Clostridia	Oscillospirales	Ruminococcaceae	Faecalibacterium	uncultured_organism
181ed473ae31facbaba94114041de985	0.000386256	2	NA	0.529406	0.529406	FALSE	1	d__Bacteria	Actinobacteriota	Actinobacteria	Corynebacteriales	Corynebacteriaceae	Corynebacterium	uncultured_bacterium
18af74e40fb4996e026d24bb31b8f81a	9.88798e-06	2	NA	0.529406	0.529406	FALSE	1	d__Bacteria	Firmicutes	Clostridia	Oscillospirales	Ruminococcaceae	Ruminococcus	uncultured_bacterium
1926ed1b102454e2cdde17daa71fd5b0	4.45702e-06	2	NA	0.529406	0.529406	FALSE	1	d__Bacteria	Actinobacteriota	Actinobacteria	Corynebacteriales	Corynebacteriaceae	Turicella	uncultured_bacterium
199fdd92ff06d0a1880607d9103581e1	2.8063e-05	2	NA	0.529406	0.529406	FALSE	1	d__Bacteria	Firmicutes	Clostridia	Lachnospirales	Lachnospiraceae	[Ruminococcus]_gauvreauii_group	uncultured_bacterium
19a9f7b11a230e87093e20f6b1686c25	0.000137094	2	NA	0.529406	0.529406	FALSE	1	d__Bacteria	Firmicutes	Bacilli	Lactobacillales	Leuconostocaceae	Weissella	NA
1a08e2fc606fe4528c47d9cc8c0c5407	6.66839e-05	2	NA	0.529406	0.529406	FALSE	1	d__Bacteria	Firmicutes	Clostridia	Lachnospirales	Lachnospiraceae	[Eubacterium]_hallii_group	[Eubacterium]_hallii
1a68950e17cc4f7b2ac2ba2b6af628c7	6.33267e-05	2	NA	0.529406	0.529406	FALSE	1	d__Archaea	Euryarchaeota	Methanobacteria	Methanobacteriales	Methanobacteriaceae	Methanobacterium	NA
1bc13e3297f2f757c97405aad01aba42	9.77757e-05	2	NA	0.529406	0.529406	FALSE	1	d__Bacteria	Firmicutes	Negativicutes	Veillonellales-Selenomonadales	Selenomonadaceae	Selenomonas	uncultured_bacterium
1d10d444b529f37735c0a286ead5af23	2.86033e-05	2	NA	0.529406	0.529406	FALSE	1	d__Bacteria	Firmicutes	Bacilli	Staphylococcales	Staphylococcaceae	Staphylococcus	uncultured_bacterium
1d6f2c794932566fe13bd0c8c59829ff	9.65305e-05	2	NA	0.529406	0.529406	FALSE	1	d__Bacteria	Firmicutes	Limnochordia	MBA03	MBA03	MBA03	uncultured_bacterium
1f34af299b1eed45e630dc37e3754062	3.35399e-05	2	NA	0.529406	0.529406	FALSE	1	d__Bacteria	Firmicutes	Limnochordia	Limnochordia	Limnochordia	Hydrogenispora	uncultured_Clostridia
21af93a69fcb3d9e45aca6ce33bbc87c	1.93939e-05	2	NA	0.529406	0.529406	FALSE	1	d__Bacteria	Firmicutes	Clostridia	Lachnospirales	Lachnospiraceae	Lachnospiraceae_ND3007_group	uncultured_bacterium
224915eecfd8a2f4dd6046fb7874bbe7	3.24322e-05	2	NA	0.529406	0.529406	FALSE	1	d__Bacteria	Firmicutes	Clostridia	Peptostreptococcales-Tissierellales	Anaerovoracaceae	Mogibacterium	uncultured_bacterium
23cb3bc9af8850233b60a1d3e540b3ef	0.000110009	2	NA	0.529406	0.529406	FALSE	1	d__Bacteria	Firmicutes	Clostridia	Lachnospirales	Lachnospiraceae	Roseburia	NA
249cad3f6262a03d372d34163b6a324e	9.32456e-05	2	NA	0.529406	0.529406	FALSE	1	d__Bacteria	Firmicutes	Clostridia	Oscillospirales	Oscillospiraceae	uncultured	uncultured_bacterium
29ddb1e93802ad8b78a452c7cb93c481	0.00014073	2	NA	0.529406	0.529406	FALSE	1	d__Archaea	Halobacterota	Methanomicrobia	Methanomicrobiales	Methanomicrobiaceae	Methanoculleus	NA
2ad7dc091753327b6b098e6384677ffd	6.04277e-05	2	NA	0.529406	0.529406	FALSE	1	d__Archaea	Halobacterota	Methanomicrobia	Methanomicrobiales	Methanomicrobiaceae	Methanoculleus	NA
2aebeb254a597e9c95e2897f1043dcf8	0.000187606	2	NA	0.529406	0.529406	FALSE	1	d__Bacteria	Firmicutes	Clostridia	Lachnospirales	Lachnospiraceae	Lachnospiraceae_ND3007_group	uncultured_bacterium
2f04a659b1c62abd54312b0ad48a39ef	0.000195232	2	NA	0.529406	0.529406	FALSE	1	d__Bacteria	Firmicutes	Bacilli	Lactobacillales	Lactobacillaceae	Lactobacillus	uncultured_bacterium
2f83f8b9a4feaf2361fa3df77854344e	4.83572e-05	2	NA	0.529406	0.529406	FALSE	1	d__Bacteria	Firmicutes	Bacilli	Lactobacillales	Streptococcaceae	Lactococcus	NA
2fdfd07de4a9e293e38d29317170c955	3.26772e-05	2	NA	0.529406	0.529406	FALSE	1	d__Bacteria	Firmicutes	Clostridia	Lachnospirales	Lachnospiraceae	Agathobacter	uncultured_bacterium
3740d82023707f266f03eb4b4a8e8e59	5.78359e-05	2	NA	0.529406	0.529406	FALSE	1	d__Bacteria	Actinobacteriota	Actinobacteria	Propionibacteriales	Propionibacteriaceae	Cutibacterium	uncultured_bacterium
3924e467797daea7a1f84cf9f58be352	5.23799e-05	2	NA	0.529406	0.529406	FALSE	1	d__Bacteria	Firmicutes	Clostridia	Lachnospirales	Lachnospiraceae	NA	NA
3d6321f67395e9ebcf333fa6a7459f8a	9.18709e-06	2	NA	0.529406	0.529406	FALSE	1	d__Bacteria	Actinobacteriota	Actinobacteria	Actinomycetales	Actinomycetaceae	Actinomyces	uncultured_bacterium
3dbb2f0c42b2d95d43d5216b4f4bcebf	4.64904e-05	2	NA	0.529406	0.529406	FALSE	1	d__Bacteria	Firmicutes	Clostridia	Lachnospirales	Lachnospiraceae	uncultured	uncultured_organism
3e00ce2901b9aa6e2b546e726aae524f	1.8041e-05	2	NA	0.529406	0.529406	FALSE	1	d__Bacteria	Actinobacteriota	Actinobacteria	Micrococcales	Micrococcaceae	Rothia	uncultured_bacterium
4101bb42f2d88b30eb9d89c33a13cd4a	6.06513e-05	2	NA	0.529406	0.529406	FALSE	1	d__Bacteria	Firmicutes	Clostridia	Lachnospirales	Lachnospiraceae	CAG-56	NA
4371b04c4f38c865373337af1c54038f	0.000128625	2	NA	0.529406	0.529406	FALSE	1	d__Bacteria	Firmicutes	Clostridia	Peptostreptococcales-Tissierellales	Peptostreptococcaceae	Romboutsia	uncultured_bacterium
44ac9ac5c526a9915e0d9a920e67175d	6.4341e-05	2	NA	0.529406	0.529406	FALSE	1	d__Bacteria	Fusobacteriota	Fusobacteriia	Fusobacteriales	Leptotrichiaceae	uncultured	NA
451e86a73d9945bf6a1f9d780ae57221	6.52359e-05	2	NA	0.529406	0.529406	FALSE	1	d__Bacteria	Firmicutes	Clostridia	Peptostreptococcales-Tissierellales	Anaerovoracaceae	Family_XIII_AD3011_group	uncultured_bacterium
4564860e61d3853df48e8f41b5e197cc	6.49542e-06	2	NA	0.529406	0.529406	FALSE	1	d__Bacteria	Firmicutes	Clostridia	Lachnospirales	Lachnospiraceae	[Eubacterium]_ruminantium_group	uncultured_bacterium
45db785e0f8aaef68c5ad1cf0650147c	4.67516e-05	2	NA	0.529406	0.529406	FALSE	1	d__Bacteria	Firmicutes	Bacilli	Lactobacillales	Streptococcaceae	Streptococcus	uncultured_bacterium
46174fb7983fcf3f574b74a4e892ff5b	3.98911e-05	2	NA	0.529406	0.529406	FALSE	1	d__Bacteria	Firmicutes	Bacilli	Erysipelotrichales	Erysipelotrichaceae	Holdemanella	uncultured_bacterium
4676b046b1af3212ee5969af89b4d86d	0.000819846	2	NA	0.529406	0.529406	FALSE	1	d__Bacteria	Actinobacteriota	Coriobacteriia	Coriobacteriales	Eggerthellaceae	Slackia	uncultured_bacterium
4a8afac9fe4696174b7f275f09e9cae6	1.69961e-05	2	NA	0.529406	0.529406	FALSE	1	d__Bacteria	Firmicutes	Clostridia	Lachnospirales	Lachnospiraceae	Marvinbryantia	uncultured_bacterium
4bf8050b11c562af8fa62d4449f24dcc	3.19433e-05	2	NA	0.529406	0.529406	FALSE	1	d__Bacteria	Proteobacteria	Gammaproteobacteria	Enterobacterales	Enterobacteriaceae	Escherichia-Shigella	NA
50141136388fe9acbfef19186f43943c	5.57444e-05	2	NA	0.529406	0.529406	FALSE	1	d__Bacteria	Firmicutes	Clostridia	Lachnospirales	Lachnospiraceae	[Eubacterium]_hallii_group	uncultured_bacterium
50a2228ea0c303c190c1b6a45740a5ae	3.43863e-05	2	NA	0.529406	0.529406	FALSE	1	d__Bacteria	Firmicutes	Incertae_Sedis	DTU014	DTU014	DTU014	uncultured_bacterium
55a481f1607080c6414acd79d04764bb	0.000148778	2	NA	0.529406	0.529406	FALSE	1	d__Archaea	Halobacterota	Methanosarcinia	Methanosarciniales	Methanosarcinaceae	Methanosarcina	NA
55eec768ae0cae13d0f95c4fd2feca2f	3.61149e-05	2	NA	0.529406	0.529406	FALSE	1	d__Bacteria	Firmicutes	Clostridia	Oscillospirales	Ruminococcaceae	Incertae_Sedis	uncultured_organism
571e5d5d3cfedc94c80a24efc297d174	7.84365e-06	2	NA	0.529406	0.529406	FALSE	1	Unassigned	NA	NA	NA	NA	NA	NA
5919e5b862b52a41cc5d7366068e1b79	1.61114e-05	2	NA	0.529406	0.529406	FALSE	1	d__Bacteria	Actinobacteriota	Actinobacteria	Propionibacteriales	Propionibacteriaceae	NA	NA
5b6fd89b5a4054358bcb50ee97fcebfd	3.03713e-06	2	NA	0.529406	0.529406	FALSE	1	d__Bacteria	Cyanobacteria	Vampirivibrionia	Obscuribacterales	Obscuribacteraceae	Obscuribacteraceae	uncultured_bacterium
5d323ee9f76ab4ca241dd491856f404d	0.000106686	2	NA	0.529406	0.529406	FALSE	1	d__Bacteria	Firmicutes	Clostridia	Lachnospirales	Lachnospiraceae	NA	NA
6524418278109fe485999f46c820626a	5.10299e-05	2	NA	0.529406	0.529406	FALSE	1	d__Archaea	Halobacterota	Methanomicrobia	Methanomicrobiales	NA	NA	NA
6600a2f963d47ea7ea4e9a98c508950f	1.75679e-05	2	NA	0.529406	0.529406	FALSE	1	d__Bacteria	Actinobacteriota	Actinobacteria	Actinomycetales	Actinomycetaceae	Actinomyces	uncultured_bacterium
6ad251081033004244c0d5fc57020c52	0.00232107	2	NA	0.529406	0.529406	FALSE	1	d__Bacteria	Actinobacteriota	Actinobacteria	Bifidobacteriales	Bifidobacteriaceae	Bifidobacterium	NA
6db3094345a0f5fb7b9aae78c2b9bd65	6.25349e-05	2	NA	0.529406	0.529406	FALSE	1	d__Bacteria	Actinobacteriota	Coriobacteriia	Coriobacteriales	Eggerthellaceae	uncultured	uncultured_bacterium
6dc112bc10ffd8d0241b51d042c22a1a	2.82486e-05	2	NA	0.529406	0.529406	FALSE	1	d__Archaea	Halobacterota	Methanosarcinia	Methanosarciniales	Methanosarcinaceae	Methanosarcina	NA
6dfcbf50ca893dabfed51bacf4f4b23d	7.6778e-05	2	NA	0.529406	0.529406	FALSE	1	d__Bacteria	Firmicutes	Clostridia	Lachnospirales	Lachnospiraceae	Lachnoclostridium	uncultured_organism
726bfd0df91e5d2a59c75f1f1bbed817	5.04938e-05	2	NA	0.529406	0.529406	FALSE	1	d__Bacteria	Firmicutes	Clostridia	Lachnospirales	Lachnospiraceae	[Eubacterium]_hallii_group	uncultured_bacterium
727b3b674e211be33c2afd254b4328a4	0.000107194	2	NA	0.529406	0.529406	FALSE	1	Unassigned	NA	NA	NA	NA	NA	NA
73633ae308bf180fe5bdc53553c63706	8.80353e-06	2	NA	0.529406	0.529406	FALSE	1	d__Bacteria	Firmicutes	Clostridia	Oscillospirales	Oscillospiraceae	UCG-005	uncultured_bacterium
739725fdb6050bc8a6a4bdc23fba379e	0.000134757	2	NA	0.529406	0.529406	FALSE	1	d__Bacteria	Firmicutes	Clostridia	Lachnospirales	Lachnospiraceae	[Ruminococcus]_torques_group	uncultured_organism
755aa763d708cdaf426a06ce4cbddda4	0.000121667	2	NA	0.529406	0.529406	FALSE	1	d__Bacteria	Actinobacteriota	Actinobacteria	Corynebacteriales	Corynebacteriaceae	Corynebacterium	uncultured_bacterium
75e73cb8cf75f71c8870a725386b3cb6	4.18425e-05	2	NA	0.529406	0.529406	FALSE	1	d__Bacteria	Firmicutes	Clostridia	Lachnospirales	Lachnospiraceae	Blautia	NA
76599f3e483a91ecc0fcf0c2f527ce6a	0.000162561	2	NA	0.529406	0.529406	FALSE	1	d__Bacteria	Firmicutes	Clostridia	Lachnospirales	Lachnospiraceae	[Eubacterium]_hallii_group	uncultured_bacterium
767b4a59557c5c1b6cafdc9c0e281532	2.80264e-05	2	NA	0.529406	0.529406	FALSE	1	d__Bacteria	Firmicutes	Clostridia	Peptostreptococcales-Tissierellales	Peptostreptococcales-Tissierellales	Peptoniphilus	uncultured_bacterium
77be66b1822700cc3a45aed548b9117c	0.000329529	2	NA	0.529406	0.529406	FALSE	1	d__Bacteria	Actinobacteriota	Actinobacteria	Propionibacteriales	Nocardioidaceae	Nocardioides	NA
79027504bb338bf68aa857defeb355a6	4.05494e-05	2	NA	0.529406	0.529406	FALSE	1	d__Bacteria	Firmicutes	Clostridia	Lachnospirales	Lachnospiraceae	Coprococcus	NA
7967d76daeb6c939d5cd4ec2170b84bb	6.98549e-05	2	NA	0.529406	0.529406	FALSE	1	d__Bacteria	Actinobacteriota	Coriobacteriia	Coriobacteriales	Eggerthellaceae	Adlercreutzia	NA
7b4a30ced02f9398e4aaf45581c73140	7.48633e-05	2	NA	0.529406	0.529406	FALSE	1	d__Bacteria	Actinobacteriota	Actinobacteria	Corynebacteriales	Corynebacteriaceae	Lawsonella	uncultured_bacterium
837f5eb4ad144ee2653023998f1b1d77	8.02561e-05	2	NA	0.529406	0.529406	FALSE	1	d__Bacteria	Firmicutes	Clostridia	Lachnospirales	Lachnospiraceae	[Eubacterium]_hallii_group	uncultured_bacterium
87bf8b7e75aba48c41aff92fd527aa0f	2.16105e-05	2	NA	0.529406	0.529406	FALSE	1	d__Bacteria	Actinobacteriota	Actinobacteria	Micrococcales	Micrococcaceae	Kocuria	NA
8850bf3641e1545a47efb4be96a0722e	3.12098e-05	2	NA	0.529406	0.529406	FALSE	1	d__Bacteria	Firmicutes	Bacilli	Lactobacillales	Streptococcaceae	Streptococcus	uncultured_bacterium
88c26169390ff6a056beeae53995c92e	6.31864e-05	2	NA	0.529406	0.529406	FALSE	1	Unassigned	NA	NA	NA	NA	NA	NA
8ae56e30fbac6d1a95e947d2d8bf18f3	0.000185544	2	NA	0.529406	0.529406	FALSE	1	d__Bacteria	Actinobacteriota	Actinobacteria	Corynebacteriales	Mycobacteriaceae	Mycobacterium	NA
8c0590074b85bcedf1cc2c7bcc220a6c	2.92202e-05	2	NA	0.529406	0.529406	FALSE	1	d__Bacteria	Firmicutes	Clostridia	Lachnospirales	Lachnospiraceae	uncultured	uncultured_bacterium
8c08e9e0c9389c3456aae64d0eb8e909	2.44036e-05	2	NA	0.529406	0.529406	FALSE	1	d__Bacteria	Actinobacteriota	Actinobacteria	Bifidobacteriales	Bifidobacteriaceae	Bifidobacterium	NA
8dbc182f873bc3db64315bb9b37a21d8	6.12602e-05	2	NA	0.529406	0.529406	FALSE	1	d__Bacteria	Actinobacteriota	Coriobacteriia	Coriobacteriales	Atopobiaceae	Atopobium	NA
90f24c49db2fe12fd3e664efb9986a45	2.86918e-05	2	NA	0.529406	0.529406	FALSE	1	d__Bacteria	Firmicutes	Clostridia	Oscillospirales	Oscillospiraceae	NK4A214_group	uncultured_bacterium
91d78dcaca97c50737a6aeae74533ea5	6.65679e-06	2	NA	0.529406	0.529406	FALSE	1	Unassigned	NA	NA	NA	NA	NA	NA
9264e15480b9b51e7969b36ae53e809f	4.9861e-05	2	NA	0.529406	0.529406	FALSE	1	d__Bacteria	Firmicutes	Clostridia	Oscillospirales	[Eubacterium]_coprostanoligenes_group	[Eubacterium]_coprostanoligenes_group	uncultured_bacterium
9916222e516b7075a9c331a86610cd56	3.38128e-05	2	NA	0.529406	0.529406	FALSE	1	d__Bacteria	Firmicutes	Limnochordia	Limnochordia	Limnochordia	Hydrogenispora	NA
995821182e5c0732d9e463bbbf56ad28	4.90707e-05	2	NA	0.529406	0.529406	FALSE	1	Unassigned	NA	NA	NA	NA	NA	NA
9a25298d7f5380f5414f3e5efee55404	0.000150032	2	NA	0.529406	0.529406	FALSE	1	d__Bacteria	Firmicutes	Clostridia	Oscillospirales	Ruminococcaceae	Faecalibacterium	uncultured_bacterium
9c8efdeb30a34204054c347da482afa4	2.68796e-05	2	NA	0.529406	0.529406	FALSE	1	d__Bacteria	Firmicutes	Clostridia	Clostridia_UCG-014	Clostridia_UCG-014	Clostridia_UCG-014	uncultured_bacterium
9c9598628fcb2b866db10e9f43383b9f	5.4623e-06	2	NA	0.529406	0.529406	FALSE	1	d__Bacteria	Firmicutes	Clostridia	Peptostreptococcales-Tissierellales	Peptostreptococcales-Tissierellales	Peptoniphilus	NA
9e9f7599683f622bb5426d231d999764	6.4676e-05	2	NA	0.529406	0.529406	FALSE	1	d__Bacteria	Actinobacteriota	Actinobacteria	Bifidobacteriales	Bifidobacteriaceae	Bifidobacterium	Bifidobacterium_breve
9ea685537695ccd2ed7f576ded2283a5	1.7205e-05	2	NA	0.529406	0.529406	FALSE	1	d__Archaea	Halobacterota	Methanomicrobia	Methanomicrobiales	Methanomicrobiaceae	Methanoculleus	NA
a1d0cde70b4dc2c86386adad7b5a8a11	1.20992e-05	2	NA	0.529406	0.529406	FALSE	1	d__Bacteria	Actinobacteriota	Actinobacteria	Micrococcales	Microbacteriaceae	Microbacterium	NA
a1dd381a686d14cd72aa0865f1a07eb0	4.18805e-05	2	NA	0.529406	0.529406	FALSE	1	d__Bacteria	Firmicutes	Clostridia	Oscillospirales	Ruminococcaceae	Incertae_Sedis	NA
a355ef1f8e732dd3456b893824df44bc	2.33087e-05	2	NA	0.529406	0.529406	FALSE	1	Unassigned	NA	NA	NA	NA	NA	NA
a467257d97042383d742379c9d745f42	0.00091124	2	NA	0.529406	0.529406	FALSE	1	d__Archaea	Euryarchaeota	Methanobacteria	Methanobacteriales	Methanobacteriaceae	Methanobrevibacter	NA
a5720000da0f7c3eab31ca78405aac66	0.00042103	2	NA	0.529406	0.529406	FALSE	1	Unassigned	NA	NA	NA	NA	NA	NA
a78155baffcdd22753d10104a84ef435	2.16423e-05	2	NA	0.529406	0.529406	FALSE	1	d__Bacteria	Firmicutes	Bacilli	Lactobacillales	Leuconostocaceae	Leuconostoc	Leuconostoc_mesenteroides
a7fede973bdb637a1035b68180536d80	3.87249e-05	2	NA	0.529406	0.529406	FALSE	1	d__Bacteria	Fusobacteriota	Fusobacteriia	Fusobacteriales	Leptotrichiaceae	Oceanivirga	NA
a914f55bd273ac39e7a04065789832a4	3.37041e-05	2	NA	0.529406	0.529406	FALSE	1	d__Bacteria	Firmicutes	Clostridia	Lachnospirales	Lachnospiraceae	NA	NA
a95441a9e9f0066a90587b6ecf54aa58	1.19023e-05	2	NA	0.529406	0.529406	FALSE	1	d__Bacteria	Firmicutes	Clostridia	Christensenellales	Christensenellaceae	Christensenellaceae_R-7_group	uncultured_bacterium
aa22549f3b5f09a16c65419c39d32b2d	0.000104222	2	NA	0.529406	0.529406	FALSE	1	d__Bacteria	Firmicutes	Clostridia	Lachnospirales	Lachnospiraceae	Lachnoclostridium	uncultured_organism
ac7251b36a124fe01c6b8107d221ff6e	1.39223e-05	2	NA	0.529406	0.529406	FALSE	1	d__Bacteria	Actinobacteriota	Actinobacteria	Corynebacteriales	Corynebacteriaceae	Corynebacterium	uncultured_bacterium
acb66fecbb932dd9a12391cbe7332a82	9.2812e-05	2	NA	0.529406	0.529406	FALSE	1	d__Bacteria	Firmicutes	Clostridia	Lachnospirales	Lachnospiraceae	Coprococcus	uncultured_bacterium
acdb458c8182406e362a328515c34241	1.36738e-05	2	NA	0.529406	0.529406	FALSE	1	d__Bacteria	Actinobacteriota	Actinobacteria	Actinomycetales	Actinomycetaceae	Actinomyces	uncultured_bacterium
ad6cd5456cf4d1a3906b922a8b13d548	4.66965e-05	2	NA	0.529406	0.529406	FALSE	1	d__Archaea	Halobacterota	Methanomicrobia	Methanomicrobiales	Methanomicrobiaceae	Methanoculleus	uncultured_archaeon
ad8e84c3d10d2800fd1b20625fee0f30	2.51235e-05	2	NA	0.529406	0.529406	FALSE	1	d__Bacteria	Firmicutes	Clostridia	Oscillospirales	Oscillospiraceae	uncultured	uncultured_bacterium
aec7c3a23201b02d6833bec6c30f6858	0.000129399	2	NA	0.529406	0.529406	FALSE	1	d__Bacteria	Firmicutes	Clostridia	Clostridiales	Clostridiaceae	Clostridium_sensu_stricto_1	Clostridium_perfringens
b029ac66b7e322924f7ffd6fd3ad968c	5.88075e-06	2	NA	0.529406	0.529406	FALSE	1	d__Bacteria	Actinobacteriota	Actinobacteria	Bifidobacteriales	Bifidobacteriaceae	Alloscardovia	NA
b09105e61f2b8a9ca01f9b42b0c58a51	1.9333e-05	2	NA	0.529406	0.529406	FALSE	1	d__Bacteria	Proteobacteria	Gammaproteobacteria	Enterobacterales	Enterobacteriaceae	Enterobacter	NA
b0a53d8cbb189350850e84d0475903b3	4.42193e-05	2	NA	0.529406	0.529406	FALSE	1	d__Bacteria	Actinobacteriota	Actinobacteria	Corynebacteriales	Corynebacteriaceae	Corynebacterium	uncultured_bacterium
b1308da96816b59b9606bdccd2b2eb44	3.74881e-05	2	NA	0.529406	0.529406	FALSE	1	d__Bacteria	Firmicutes	Bacilli	Exiguobacterales	Exiguobacteraceae	Exiguobacterium	NA
b29bd07c2eee99f0303aaebbf1898686	2.03432e-05	2	NA	0.529406	0.529406	FALSE	1	d__Bacteria	Firmicutes	Bacilli	Lactobacillales	Carnobacteriaceae	Granulicatella	uncultured_bacterium
b35780903bb446aa780d3004af51715f	6.51415e-05	2	NA	0.529406	0.529406	FALSE	1	d__Archaea	Euryarchaeota	Methanobacteria	Methanobacteriales	Methanothermobacteriaceae	Methanothermobacter	NA
b39edf829fc986a93608d8eb161e6b11	4.3254e-05	2	NA	0.529406	0.529406	FALSE	1	Unassigned	NA	NA	NA	NA	NA	NA
b47d9c2a09a8479adaf2ebefc9dbde2c	2.63733e-05	2	NA	0.529406	0.529406	FALSE	1	d__Bacteria	Firmicutes	Clostridia	Lachnospirales	Lachnospiraceae	Blautia	uncultured_bacterium
bace2fa71950876fda2340314c5eeac6	1.79532e-05	2	NA	0.529406	0.529406	FALSE	1	d__Bacteria	Actinobacteriota	Actinobacteria	Propionibacteriales	Nocardioidaceae	Nocardioides	Nocardioides_sp.
bcb5747dae61487f1dafaed7530d8b49	0.000254804	2	NA	0.529406	0.529406	FALSE	1	d__Bacteria	Actinobacteriota	Coriobacteriia	Coriobacteriales	Atopobiaceae	Olsenella	NA
bd7af6f63e2461a7f77e16ba6f4569f3	4.69996e-05	2	NA	0.529406	0.529406	FALSE	1	d__Bacteria	Firmicutes	Clostridia	Lachnospirales	Lachnospiraceae	Howardella	uncultured_bacterium
be755fc10e6768a8deaed6ab412846b1	9.50179e-06	2	NA	0.529406	0.529406	FALSE	1	d__Bacteria	Thermotogota	Thermotogae	Petrotogales	Petrotogaceae	Defluviitoga	NA
bf9ff9703817d42cdf0a76352a7cedd9	2.53988e-05	2	NA	0.529406	0.529406	FALSE	1	d__Bacteria	Actinobacteriota	Actinobacteria	Corynebacteriales	Nocardiaceae	Rhodococcus	NA
c067b4a44a88a4e713edf1db1e484933	7.88938e-05	2	NA	0.529406	0.529406	FALSE	1	d__Bacteria	Firmicutes	Limnochordia	Limnochordia	Limnochordia	Hydrogenispora	uncultured_Clostridia
c15c8f4d0508199d8b7d0f9432e640ef	0.000118278	2	NA	0.529406	0.529406	FALSE	1	d__Bacteria	Firmicutes	Clostridia	Oscillospirales	Ruminococcaceae	Faecalibacterium	uncultured_bacterium
c1d57ab2320d18a98ed7507def09b424	8.22098e-06	2	NA	0.529406	0.529406	FALSE	1	d__Bacteria	Actinobacteriota	Actinobacteria	Frankiales	Geodermatophilaceae	Blastococcus	uncultured_bacterium
c3b097e0293b6eb5cc20b3061ec229e9	0.000117366	2	NA	0.529406	0.529406	FALSE	1	d__Bacteria	Firmicutes	Clostridia	Oscillospirales	Ruminococcaceae	Faecalibacterium	uncultured_bacterium
c50c89bebcb5fd195844fff01292749b	4.2209e-05	2	NA	0.529406	0.529406	FALSE	1	d__Bacteria	Firmicutes	Clostridia	Lachnospirales	Lachnospiraceae	Lachnospiraceae_ND3007_group	uncultured_bacterium
c63c12c70263e119fb1b2f4c5820b0ec	5.3103e-05	2	NA	0.529406	0.529406	FALSE	1	d__Bacteria	Firmicutes	Clostridia	Oscillospirales	Oscillospiraceae	uncultured	uncultured_bacterium
c9c579b37b1c66f79ad2ee45e340f780	1.92633e-05	2	NA	0.529406	0.529406	FALSE	1	d__Archaea	Halobacterota	Methanomicrobia	Methanomicrobiales	Methanomicrobiaceae	Methanoculleus	NA
cd5a5a44cfb221660b009f1c7020c598	2.76013e-05	2	NA	0.529406	0.529406	FALSE	1	d__Archaea	Halobacterota	Methanomicrobia	Methanomicrobiales	Methanomicrobiaceae	Methanoculleus	NA
d02e8882354fcef064ef044171b699a6	5.87847e-05	2	NA	0.529406	0.529406	FALSE	1	d__Bacteria	Actinobacteriota	Actinobacteria	Pseudonocardiales	Pseudonocardiaceae	Saccharopolyspora	Saccharopolyspora_sp.
d1361c213c51e3b32c8126018d7d270b	1.61038e-05	2	NA	0.529406	0.529406	FALSE	1	d__Bacteria	Firmicutes	Clostridia	Peptostreptococcales-Tissierellales	Anaerovoracaceae	Family_XIII_AD3011_group	uncultured_bacterium
d1e21a91b74369b9a1a41f03e9ef7735	2.76713e-05	2	NA	0.529406	0.529406	FALSE	1	d__Archaea	Euryarchaeota	Methanobacteria	Methanobacteriales	Methanobacteriaceae	Methanobrevibacter	NA
d251b7d4d85a54456d618fdfd564a0c5	0.000755761	2	NA	0.529406	0.529406	FALSE	1	d__Bacteria	Actinobacteriota	Actinobacteria	Bifidobacteriales	Bifidobacteriaceae	Bifidobacterium	NA
d73ebf35ab081618d822960f023be0f8	0.000107979	2	NA	0.529406	0.529406	FALSE	1	d__Bacteria	Firmicutes	Clostridia	Oscillospirales	Oscillospiraceae	Colidextribacter	uncultured_bacterium
d7be27dbebc783c70e3704489f0fadc7	2.95981e-05	2	NA	0.529406	0.529406	FALSE	1	d__Bacteria	Actinobacteriota	Actinobacteria	Micrococcales	Micrococcaceae	Rothia	uncultured_bacterium
d8231a6311e1f172d18101f328977a42	5.04114e-05	2	NA	0.529406	0.529406	FALSE	1	d__Bacteria	Firmicutes	Clostridia	Lachnospirales	Lachnospiraceae	Coprococcus	uncultured_bacterium
d9761d8e6c1f09fde126626d7b7e142b	4.5544e-05	2	NA	0.529406	0.529406	FALSE	1	d__Bacteria	Fusobacteriota	Fusobacteriia	Fusobacteriales	Fusobacteriaceae	Fusobacterium	uncultured_bacterium
dcc7d7b277b9834392f979f9704379c1	2.19804e-05	2	NA	0.529406	0.529406	FALSE	1	Unassigned	NA	NA	NA	NA	NA	NA
df23e14930a85e86c8e5c9b48c79df3e	5.56143e-05	2	NA	0.529406	0.529406	FALSE	1	d__Bacteria	Actinobacteriota	Acidimicrobiia	Microtrichales	Iamiaceae	Iamia	NA
e15308fa63738da49642f3ff4c06852f	0.000192167	2	NA	0.529406	0.529406	FALSE	1	d__Bacteria	Actinobacteriota	Actinobacteria	Propionibacteriales	Propionibacteriaceae	Cutibacterium	NA
e2064834e7311b20eac7e4371dd6ca80	0.00136333	2	NA	0.529406	0.529406	FALSE	1	d__Archaea	Euryarchaeota	Methanobacteria	Methanobacteriales	Methanobacteriaceae	Methanosphaera	NA
e335964604c38ab5569887f955b72b2c	1.53773e-05	2	NA	0.529406	0.529406	FALSE	1	d__Bacteria	Actinobacteriota	Actinobacteria	Corynebacteriales	Corynebacteriaceae	Corynebacterium	uncultured_bacterium
e35b6174b3242c715587b717d5b29b1b	3.21202e-05	2	NA	0.529406	0.529406	FALSE	1	d__Bacteria	Actinobacteriota	Actinobacteria	Corynebacteriales	Corynebacteriaceae	Lawsonella	uncultured_bacterium
e35c7f68d0013b5028138126e59d5866	8.50818e-06	2	NA	0.529406	0.529406	FALSE	1	d__Bacteria	Firmicutes	Clostridia	Oscillospirales	UCG-010	UCG-010	uncultured_bacterium
e6770d02d349f323fb466f1d4bcbc5c4	0.000119928	2	NA	0.529406	0.529406	FALSE	1	d__Bacteria	Firmicutes	Clostridia	Lachnospirales	Lachnospiraceae	Blautia	uncultured_bacterium
e80b124241507442d71ab1db3563813a	8.38359e-06	2	NA	0.529406	0.529406	FALSE	1	d__Bacteria	Actinobacteriota	Actinobacteria	Actinomycetales	Actinomycetaceae	Actinomyces	uncultured_bacterium
e85307bb7ff9a7443798c775db492288	0.000296453	2	NA	0.529406	0.529406	FALSE	1	d__Bacteria	Actinobacteriota	Actinobacteria	Propionibacteriales	Propionibacteriaceae	Cutibacterium	NA
ebf000e6727dcb0db9dc5e892192e704	3.69109e-05	2	NA	0.529406	0.529406	FALSE	1	d__Bacteria	Firmicutes	Clostridia	Lachnospirales	Lachnospiraceae	uncultured	NA
ef8791790bee990f88d62fcae1009eb7	8.88755e-05	2	NA	0.529406	0.529406	FALSE	1	d__Bacteria	Actinobacteriota	Coriobacteriia	Coriobacteriales	Atopobiaceae	Atopobium	uncultured_bacterium
f0d55eea60f3b9cefb923f746a9e14dc	5.63785e-05	2	NA	0.529406	0.529406	FALSE	1	d__Bacteria	Firmicutes	Bacilli	Bacillales	Planococcaceae	Chryseomicrobium	NA
f1a4c8dfeb799572f43ccd0f78d81ba6	6.3105e-06	2	NA	0.529406	0.529406	FALSE	1	d__Bacteria	Firmicutes	Syntrophomonadia	Syntrophomonadales	Syntrophomonadaceae	uncultured	NA
f21554cc2f959ec38f211d73eca3006b	4.8427e-05	2	NA	0.529406	0.529406	FALSE	1	d__Bacteria	Firmicutes	Bacilli	Lactobacillales	Carnobacteriaceae	Granulicatella	uncultured_bacterium
f35240614327c78c7499621ceb3b826f	9.56191e-06	2	NA	0.529406	0.529406	FALSE	1	d__Bacteria	Firmicutes	Dethiobacteria	Dethiobacterales	Dethiobacteraceae	uncultured	uncultured_bacterium
f5a37ea1187bca0d22cd523378222b61	0.000326676	2	NA	0.529406	0.529406	FALSE	1	d__Bacteria	Proteobacteria	Gammaproteobacteria	Enterobacterales	Enterobacteriaceae	Enterobacter	NA
f60b8cef83dd4d6fa4cb1f55dff649fc	5.18227e-05	2	NA	0.529406	0.529406	FALSE	1	d__Bacteria	Firmicutes	Clostridia	Lachnospirales	Lachnospiraceae	Blautia	uncultured_bacterium
f741bc0a487cd719c62be6cbd5168aec	0.000115726	2	NA	0.529406	0.529406	FALSE	1	d__Bacteria	Firmicutes	Clostridia	Lachnospirales	Lachnospiraceae	Blautia	NA
f91d367a9e3bfe93acce9c060dfb7c19	7.90028e-05	2	NA	0.529406	0.529406	FALSE	1	d__Bacteria	Actinobacteriota	Coriobacteriia	Coriobacteriales	Coriobacteriaceae	Collinsella	uncultured_bacterium
fac889790c5366085902a0939e82c90d	2.60444e-06	2	NA	0.529406	0.529406	FALSE	1	Unassigned	NA	NA	NA	NA	NA	NA
fc2b5db64094383e54a7b4f1eab5881f	1.3353e-05	2	NA	0.529406	0.529406	FALSE	1	d__Bacteria	Firmicutes	Clostridia	Lachnospirales	Lachnospiraceae	NA	NA
fcd919d5853744c9e159f3fe9aa658b0	1.34272e-05	2	NA	0.529406	0.529406	FALSE	1	d__Bacteria	Firmicutes	Clostridia	Peptostreptococcales-Tissierellales	Anaerovoracaceae	Family_XIII_AD3011_group	uncultured_bacterium
ff2537154d44ad7c808ac6b50ecb38f5	6.24582e-05	2	NA	0.529406	0.529406	FALSE	1	d__Bacteria	Cyanobacteria	Cyanobacteriia	Chloroplast	Chloroplast	Chloroplast	NA
ff833cfba07056110abfd140d2b23d4b	0.00248693	2	NA	0.529406	0.529406	FALSE	1	d__Bacteria	Firmicutes	Bacilli	Lactobacillales	Streptococcaceae	Streptococcus	uncultured_bacterium
dc8b02815a8c4ae48d70d67e0e0cb8f4	0.02152	69	NA	0.539634	0.539634	FALSE	1	d__Archaea	Halobacterota	Methanomicrobia	Methanomicrobiales	Methanomicrobiaceae	Methanoculleus	NA
0f4127ce8ad5025cdc767e6bb700c0df	7.61494e-05	3	NA	0.543666	0.543666	FALSE	1	d__Bacteria	Actinobacteriota	Coriobacteriia	Coriobacteriales	Atopobiaceae	Olsenella	NA
0f4e725a21a78d28e2a617238c90aff0	8.94476e-05	3	NA	0.543666	0.543666	FALSE	1	d__Archaea	Thermoplasmatota	Thermoplasmata	Methanomassiliicoccales	Methanomassiliicoccaceae	Methanomassiliicoccus	NA
157de665e6e7ad52161d8d1c4677edfb	0.000477499	3	NA	0.543666	0.543666	FALSE	1	d__Bacteria	Proteobacteria	Gammaproteobacteria	Enterobacterales	Enterobacteriaceae	Escherichia-Shigella	NA
1b4653f3bfbae7f9815e5e9d6189df45	8.82952e-05	3	NA	0.543666	0.543666	FALSE	1	d__Bacteria	Firmicutes	Clostridia	Lachnospirales	Lachnospiraceae	Coprococcus	uncultured_bacterium
1b9b9bd1bcdd9dff534f5132d8248dde	2.07337e-05	3	NA	0.543666	0.543666	FALSE	1	d__Bacteria	Actinobacteriota	Actinobacteria	Micrococcales	Micrococcaceae	Kocuria	NA
1d0d97be5231598364f11b649ff931f4	0.000129907	3	NA	0.543666	0.543666	FALSE	1	d__Bacteria	Firmicutes	Clostridia	Lachnospirales	Lachnospiraceae	Roseburia	uncultured_organism
1ee3773daf25c84dfc5d621088106e0b	0.000412834	3	NA	0.543666	0.543666	FALSE	1	d__Bacteria	Firmicutes	Clostridia	Lachnospirales	Lachnospiraceae	[Ruminococcus]_torques_group	uncultured_organism
230b0a8e5290c1fa3d22abb60592b57c	0.000126186	3	NA	0.543666	0.543666	FALSE	1	d__Archaea	Halobacterota	Methanomicrobia	Methanomicrobiales	Methanomicrobiaceae	Methanoculleus	NA
2550db7394f11b27c55dec59201ee4ac	3.44477e-05	3	NA	0.543666	0.543666	FALSE	1	d__Bacteria	Firmicutes	Bacilli	Lactobacillales	Aerococcaceae	Aerococcus	uncultured_bacterium
312441d7a1b71a98a4080ad96275010e	0.000120682	3	NA	0.543666	0.543666	FALSE	1	d__Bacteria	Firmicutes	Bacilli	Lactobacillales	Streptococcaceae	Streptococcus	uncultured_bacterium
37765dfa7edd1c9a6702828afed09900	8.29461e-05	3	NA	0.543666	0.543666	FALSE	1	d__Bacteria	Actinobacteriota	Actinobacteria	Bifidobacteriales	Bifidobacteriaceae	Gardnerella	Gardnerella_vaginalis
39373f89fb980ee645cea42e0d69d199	0.00121145	3	NA	0.543666	0.543666	FALSE	1	d__Bacteria	Firmicutes	Clostridia	Clostridiales	Clostridiaceae	Clostridium_sensu_stricto_1	uncultured_bacterium
3ce58e335d703594ba378131f9eb80cb	5.10264e-05	3	NA	0.543666	0.543666	FALSE	1	d__Bacteria	Actinobacteriota	Actinobacteria	Micrococcales	Micrococcaceae	Kocuria	NA
3cee6e0cd563d164d5df66f9f6a98161	0.000105549	3	NA	0.543666	0.543666	FALSE	1	d__Bacteria	Firmicutes	Clostridia	Lachnospirales	Lachnospiraceae	Blautia	uncultured_bacterium
4107811df9fc3f1865c960525087169e	0.000200973	3	NA	0.543666	0.543666	FALSE	1	d__Bacteria	Firmicutes	Bacilli	Lactobacillales	Streptococcaceae	Streptococcus	uncultured_bacterium
47391667009a665ece489bc54f15a0a6	0.000104291	3	NA	0.543666	0.543666	FALSE	1	d__Archaea	Halobacterota	Methanomicrobia	Methanomicrobiales	Methanomicrobiaceae	Methanoculleus	NA
4ab61879e30f17166b246ddfc3125b0a	0.000143007	3	NA	0.543666	0.543666	FALSE	1	d__Bacteria	Firmicutes	Clostridia	Lachnospirales	Lachnospiraceae	uncultured	uncultured_organism
5328330be181bff3daacdbda2d51296f	0.000236489	3	NA	0.543666	0.543666	FALSE	1	d__Bacteria	Firmicutes	Clostridia	Lachnospirales	Lachnospiraceae	Hungatella	uncultured_bacterium
54ebad6853bd53bec3b903592f1db94f	5.58674e-05	3	NA	0.543666	0.543666	FALSE	1	d__Bacteria	Firmicutes	Clostridia	Lachnospirales	Lachnospiraceae	Lachnoclostridium	uncultured_organism
55b1c19a2b0f19e935f92f770e803550	0.000414904	3	NA	0.543666	0.543666	FALSE	1	d__Bacteria	Firmicutes	Negativicutes	Acidaminococcales	Acidaminococcaceae	Phascolarctobacterium	uncultured_bacterium
564dc6dd834bbffb8ced518970a22125	3.4981e-05	3	NA	0.543666	0.543666	FALSE	1	d__Bacteria	Firmicutes	Bacilli	Lactobacillales	Aerococcaceae	Aerococcus	uncultured_bacterium
5ac03c597b3e657bc2d77b3993533e74	0.000102167	3	NA	0.543666	0.543666	FALSE	1	d__Bacteria	Firmicutes	Clostridia	Lachnospirales	Lachnospiraceae	NA	NA
5ae22f29155357ce4a3a92d10fe0ef01	1.29119e-05	3	NA	0.543666	0.543666	FALSE	1	d__Bacteria	Actinobacteriota	Actinobacteria	Corynebacteriales	Nocardiaceae	Rhodococcus	NA
5b20bba52755df01129f69cd0d697bd6	0.000448728	3	NA	0.543666	0.543666	FALSE	1	d__Bacteria	Firmicutes	Clostridia	Lachnospirales	Lachnospiraceae	Blautia	uncultured_bacterium
5bd83f571e32a149b060aba64cfa0e34	3.4695e-05	3	NA	0.543666	0.543666	FALSE	1	Unassigned	NA	NA	NA	NA	NA	NA
62c1dd02c1b1052aef30ef0bb589bbe9	6.48609e-05	3	NA	0.543666	0.543666	FALSE	1	d__Archaea	Euryarchaeota	Methanobacteria	Methanobacteriales	Methanobacteriaceae	Methanobacterium	NA
64dce6dd66f9c219c23875ae16c170c9	0.000181238	3	NA	0.543666	0.543666	FALSE	1	d__Bacteria	Firmicutes	Limnochordia	Limnochordia	Limnochordia	Hydrogenispora	NA
65c91aef0ddcce8e621085ce40f6635a	0.000402054	3	NA	0.543666	0.543666	FALSE	1	d__Bacteria	Firmicutes	Clostridia	Peptostreptococcales-Tissierellales	Peptostreptococcaceae	Paeniclostridium	NA
65f4edf0dd36386febb4b6bedb8e3c92	0.000119731	3	NA	0.543666	0.543666	FALSE	1	d__Bacteria	Firmicutes	Clostridia	Lachnospirales	Lachnospiraceae	Blautia	uncultured_bacterium
6783e95315b23afae20e70f02e7adf2f	3.05811e-05	3	NA	0.543666	0.543666	FALSE	1	d__Bacteria	Actinobacteriota	Actinobacteria	Actinomycetales	Actinomycetaceae	Actinomyces	uncultured_bacterium
6842547bab89d656f0f425be152900fc	0.000171757	3	NA	0.543666	0.543666	FALSE	1	d__Bacteria	Cyanobacteria	Cyanobacteriia	Chloroplast	Chloroplast	Chloroplast	NA
6f44f2504547bc20bbdca2725a0f40af	4.34094e-05	3	NA	0.543666	0.543666	FALSE	1	d__Bacteria	Firmicutes	Clostridia	Lachnospirales	Lachnospiraceae	Marvinbryantia	uncultured_bacterium
6f9194dd003e098c625cebc57b49e503	3.36227e-05	3	NA	0.543666	0.543666	FALSE	1	d__Bacteria	Firmicutes	Bacilli	Lactobacillales	Streptococcaceae	Streptococcus	uncultured_bacterium
71522399dbe158422a57a87538af1bcd	0.000328082	3	NA	0.543666	0.543666	FALSE	1	d__Bacteria	Proteobacteria	Gammaproteobacteria	Enterobacterales	Enterobacteriaceae	Escherichia-Shigella	NA
724492d8a2b7c273e475dafa2de0af56	0.000217611	3	NA	0.543666	0.543666	FALSE	1	d__Bacteria	Firmicutes	Bacilli	Lactobacillales	Aerococcaceae	Abiotrophia	uncultured_bacterium
733feba59c2bfbc314d265b73c53e6f6	0.000140193	3	NA	0.543666	0.543666	FALSE	1	d__Archaea	Halobacterota	Methanomicrobia	Methanomicrobiales	Methanomicrobiaceae	Methanoculleus	NA
7904919ea2f56522e3fb5271728ea166	1.87123e-05	3	NA	0.543666	0.543666	FALSE	1	d__Bacteria	Firmicutes	Clostridia	Lachnospirales	Lachnospiraceae	Lachnospiraceae_NK4A136_group	NA
7f178923f6d1d52a280e99ac082dd8df	3.95032e-05	3	NA	0.543666	0.543666	FALSE	1	d__Bacteria	Firmicutes	Bacilli	Lactobacillales	Carnobacteriaceae	Granulicatella	uncultured_bacterium
83fe591188935b09b3fc5221a16cb64d	2.66717e-05	3	NA	0.543666	0.543666	FALSE	1	d__Bacteria	Firmicutes	Limnochordia	Limnochordia	Limnochordia	Hydrogenispora	uncultured_bacterium
8495cba8259957eb13c7a0f46d2d879d	0.000182396	3	NA	0.543666	0.543666	FALSE	1	d__Archaea	Halobacterota	Methanomicrobia	Methanomicrobiales	Methanomicrobiaceae	Methanoculleus	NA
869508eea2e6f1ebb0d65a9d92edb255	0.000361357	3	NA	0.543666	0.543666	FALSE	1	d__Bacteria	Actinobacteriota	Actinobacteria	Bifidobacteriales	Bifidobacteriaceae	Bifidobacterium	NA
877dde86f48b2afd3d58ca2d255e35ce	0.000131712	3	NA	0.543666	0.543666	FALSE	1	d__Bacteria	Firmicutes	Clostridia	Oscillospirales	Ruminococcaceae	Ruminococcus	uncultured_bacterium
88f81d04d4bd6883413b25f1b804303e	9.6386e-05	3	NA	0.543666	0.543666	FALSE	1	d__Bacteria	Firmicutes	Bacilli	Lactobacillales	Leuconostocaceae	Weissella	NA
89a535c4f4aa76dd1deff7183eda8415	3.93651e-05	3	NA	0.543666	0.543666	FALSE	1	d__Bacteria	Firmicutes	Bacilli	Lactobacillales	Streptococcaceae	Lactococcus	NA
8c8da4e5cf6569e5da83b68c27a8560d	7.53337e-05	3	NA	0.543666	0.543666	FALSE	1	d__Bacteria	Firmicutes	Bacilli	Staphylococcales	Staphylococcaceae	Staphylococcus	Staphylococcus_hominis
8cc001fbe860b7666f1da334f3bacad9	6.01472e-05	3	NA	0.543666	0.543666	FALSE	1	d__Bacteria	Firmicutes	Bacilli	Erysipelotrichales	Erysipelotrichaceae	Turicibacter	uncultured_bacterium
92c4db15e7d383bfd374db0740aa834d	2.28529e-05	3	NA	0.543666	0.543666	FALSE	1	d__Bacteria	Actinobacteriota	Actinobacteria	Micrococcales	Microbacteriaceae	Microbacterium	NA
9368598d604fe9af2aaa68ae662ed265	3.97483e-05	3	NA	0.543666	0.543666	FALSE	1	d__Bacteria	Firmicutes	Clostridia	Lachnospirales	Lachnospiraceae	Fusicatenibacter	NA
95b9811388311191b91d769f9956d6e9	0.000197685	3	NA	0.543666	0.543666	FALSE	1	d__Bacteria	Firmicutes	Clostridia	Lachnospirales	Lachnospiraceae	[Ruminococcus]_torques_group	uncultured_bacterium
96cedced439ffb23bddb7cd064f140f9	0.000174907	3	NA	0.543666	0.543666	FALSE	1	d__Bacteria	Firmicutes	Bacilli	Lactobacillales	Streptococcaceae	Streptococcus	uncultured_bacterium
9735eb85fd02f96d8869bac4967dddf1	0.00010077	3	NA	0.543666	0.543666	FALSE	1	Unassigned	NA	NA	NA	NA	NA	NA
983a3355e83c874320026f712c45072e	0.000400792	3	NA	0.543666	0.543666	FALSE	1	Unassigned	NA	NA	NA	NA	NA	NA
998b3daba16319ce155835fb478d87c8	0.000461717	3	NA	0.543666	0.543666	FALSE	1	d__Bacteria	Firmicutes	Clostridia	Oscillospirales	Oscillospiraceae	Flavonifractor	uncultured_bacterium
9a97ca4a9f61ee47f88225dd82b14496	8.34795e-05	3	NA	0.543666	0.543666	FALSE	1	d__Bacteria	Firmicutes	Bacilli	Bacillales	Planococcaceae	Chryseomicrobium	NA
9e1444b3f9a7d623d281ec1e2f5b8eac	4.895e-05	3	NA	0.543666	0.543666	FALSE	1	d__Bacteria	Firmicutes	Clostridia	Oscillospirales	Oscillospiraceae	UCG-002	uncultured_bacterium
9f2b43ec1f6dfe3fed3f5fe95511dbd1	2.2835e-05	3	NA	0.543666	0.543666	FALSE	1	d__Bacteria	Actinobacteriota	Actinobacteria	Actinomycetales	Actinomycetaceae	Actinomyces	uncultured_bacterium
a61183068b5fe3ef271c64261760d90d	9.5392e-05	3	NA	0.543666	0.543666	FALSE	1	Unassigned	NA	NA	NA	NA	NA	NA
ad41776805e61732b0c31b1af9126a77	0.00072424	3	NA	0.543666	0.543666	FALSE	1	d__Bacteria	Firmicutes	Clostridia	Clostridiales	Clostridiaceae	Clostridium_sensu_stricto_1	uncultured_bacterium
ad50cfebbeb0edb1de4312291c4e7571	0.000139448	3	NA	0.543666	0.543666	FALSE	1	d__Bacteria	Actinobacteriota	Coriobacteriia	Coriobacteriales	Atopobiaceae	Atopobium	uncultured_bacterium
ae379bc5d66082488c98475fa0b1c42b	1.11067e-05	3	NA	0.543666	0.543666	FALSE	1	d__Bacteria	Firmicutes	Bacilli	Bacillales	Bacillaceae	Bacillus	Bacillus_cereus
ae8d77df49e15e85e48254b542bd23bc	0.000223296	3	NA	0.543666	0.543666	FALSE	1	d__Bacteria	Firmicutes	Clostridia	Lachnospirales	Lachnospiraceae	Blautia	uncultured_organism
af3c1a13bd86270732e5738158a48682	9.62863e-05	3	NA	0.543666	0.543666	FALSE	1	d__Bacteria	Firmicutes	Bacilli	Lactobacillales	Lactobacillaceae	Lactobacillus	uncultured_bacterium
af43faadfaa9639920c99f834e39f3a0	9.01523e-05	3	NA	0.543666	0.543666	FALSE	1	d__Bacteria	Firmicutes	Clostridia	Peptostreptococcales-Tissierellales	Peptostreptococcaceae	NA	NA
afded07ead0ccb946ccea399bddd334a	0.000372156	3	NA	0.543666	0.543666	FALSE	1	d__Bacteria	Actinobacteriota	Coriobacteriia	Coriobacteriales	Eggerthellaceae	Adlercreutzia	NA
b0a50291cf945042edd5b32f37718de8	0.000252722	3	NA	0.543666	0.543666	FALSE	1	d__Bacteria	Actinobacteriota	Actinobacteria	Corynebacteriales	Corynebacteriaceae	Corynebacterium	uncultured_bacterium
b3fa0d3297501697cb4f7e08fb8560e4	5.41927e-05	3	NA	0.543666	0.543666	FALSE	1	d__Bacteria	Firmicutes	Limnochordia	Limnochordia	Limnochordia	Hydrogenispora	uncultured_Clostridia
b7af7f1d1c057e04232aedd801d27920	0.00233827	3	NA	0.543666	0.543666	FALSE	1	d__Bacteria	Firmicutes	Bacilli	Lactobacillales	Streptococcaceae	Streptococcus	uncultured_bacterium
bff00b5758f7ad86ae64fe3b7a38d13a	0.000250176	3	NA	0.543666	0.543666	FALSE	1	d__Archaea	Halobacterota	Methanomicrobia	Methanomicrobiales	Methanomicrobiaceae	Methanoculleus	NA
c219b527110fcafd5f9ced990ce59373	0.00103	3	NA	0.543666	0.543666	FALSE	1	d__Bacteria	Actinobacteriota	Actinobacteria	Bifidobacteriales	Bifidobacteriaceae	Bifidobacterium	NA
c3ea225d124788f1701a986095841fbd	6.2336e-05	3	NA	0.543666	0.543666	FALSE	1	d__Bacteria	Firmicutes	Clostridia	Clostridiales	Clostridiaceae	Clostridium_sensu_stricto_1	uncultured_bacterium
c49693040d8dc026dd5d732df7dbeb30	4.61732e-05	3	NA	0.543666	0.543666	FALSE	1	d__Bacteria	Firmicutes	Clostridia	Lachnospirales	Lachnospiraceae	Blautia	NA
c4b2f0e88c3e645e4e9055397859aed6	1.67347e-05	3	NA	0.543666	0.543666	FALSE	1	d__Bacteria	Firmicutes	Clostridia	Peptostreptococcales-Tissierellales	Anaerovoracaceae	Family_XIII_AD3011_group	uncultured_bacterium
c50e6c5734ff7cc5116ea9a3b709a151	0.000167887	3	NA	0.543666	0.543666	FALSE	1	d__Bacteria	Firmicutes	Bacilli	Lactobacillales	Streptococcaceae	Streptococcus	NA
c51c7ae94f97e4c83f9821383de83032	1.80985e-05	3	NA	0.543666	0.543666	FALSE	1	Unassigned	NA	NA	NA	NA	NA	NA
c65e3d67feffd20d8d7476133649cb88	3.97908e-05	3	NA	0.543666	0.543666	FALSE	1	d__Bacteria	Firmicutes	Clostridia	Lachnospirales	Lachnospiraceae	[Ruminococcus]_gnavus_group	NA
cd59587ee9a971c315a17d7fa391bcfb	0.000108393	3	NA	0.543666	0.543666	FALSE	1	d__Archaea	Halobacterota	Methanomicrobia	Methanomicrobiales	Methanomicrobiaceae	Methanoculleus	NA
d041b3c9ebad552aebc028f67ae47dd2	0.000143973	3	NA	0.543666	0.543666	FALSE	1	d__Bacteria	Firmicutes	Clostridia	Lachnospirales	Lachnospiraceae	Blautia	uncultured_bacterium
d0db9697f66b952d5de4b9b7bb08d446	0.00033252	3	NA	0.543666	0.543666	FALSE	1	d__Archaea	Halobacterota	Methanomicrobia	Methanomicrobiales	Methanomicrobiaceae	Methanoculleus	uncultured_archaeon
d1d47e4430b5c8e1c76b721b5d09f196	0.00015914	3	NA	0.543666	0.543666	FALSE	1	Unassigned	NA	NA	NA	NA	NA	NA
d2450477bad4919f89e74478ee362477	6.00593e-05	3	NA	0.543666	0.543666	FALSE	1	d__Archaea	Euryarchaeota	Methanobacteria	Methanobacteriales	Methanothermobacteriaceae	Methanothermobacter	uncultured_archaeon
d3ae20add7cb757c48c4eeee329c77da	5.57553e-06	3	NA	0.543666	0.543666	FALSE	1	Unassigned	NA	NA	NA	NA	NA	NA
d3bd55fb37854ac438a97ab095b3abb0	0.000214845	3	NA	0.543666	0.543666	FALSE	1	d__Bacteria	Firmicutes	Bacilli	NA	NA	NA	NA
d4027192fd9d4a9ddb8cfa352de7dd85	0.000157254	3	NA	0.543666	0.543666	FALSE	1	d__Bacteria	Actinobacteriota	Actinobacteria	Corynebacteriales	Corynebacteriaceae	Corynebacterium	uncultured_bacterium
d5ee96d196d9d3425a460bd9229c1787	0.000626577	3	NA	0.543666	0.543666	FALSE	1	d__Archaea	Euryarchaeota	Methanobacteria	Methanobacteriales	Methanobacteriaceae	Methanosphaera	NA
d66782ebc6908d079d89cdf0573016b6	2.9552e-05	3	NA	0.543666	0.543666	FALSE	1	d__Bacteria	Actinobacteriota	Actinobacteria	Corynebacteriales	Corynebacteriaceae	Turicella	uncultured_bacterium
d74cb05899f304dc930cc6f2671db274	8.82087e-05	3	NA	0.543666	0.543666	FALSE	1	d__Bacteria	Firmicutes	Clostridia	Oscillospirales	Oscillospiraceae	UCG-002	uncultured_bacterium
d836fae747c06d9c37a4747d389c18df	3.55059e-05	3	NA	0.543666	0.543666	FALSE	1	d__Bacteria	Firmicutes	Clostridia	Peptostreptococcales-Tissierellales	Peptostreptococcales-Tissierellales	Parvimonas	uncultured_bacterium
d9e83eb7c8433041c573bf55de7090f6	0.000267194	3	NA	0.543666	0.543666	FALSE	1	d__Bacteria	Firmicutes	Clostridia	Lachnospirales	Lachnospiraceae	Blautia	uncultured_bacterium
db2915a33ef25a5f915c77d966a8d789	2.32282e-05	3	NA	0.543666	0.543666	FALSE	1	d__Bacteria	Actinobacteriota	Actinobacteria	Corynebacteriales	Corynebacteriaceae	Corynebacterium	uncultured_bacterium
de30769adc733146e4537b56ef51d24a	4.70792e-05	3	NA	0.543666	0.543666	FALSE	1	d__Bacteria	Firmicutes	Clostridia	Oscillospirales	Oscillospiraceae	UCG-002	uncultured_bacterium
de5522ab082f7220e9fa5c9fd629d98d	0.000109859	3	NA	0.543666	0.543666	FALSE	1	d__Bacteria	Firmicutes	Clostridia	Oscillospirales	Ruminococcaceae	Ruminococcus	uncultured_bacterium
e0951c7cb8441e4bfe9d094a01dd8986	2.29365e-05	3	NA	0.543666	0.543666	FALSE	1	d__Bacteria	Actinobacteriota	Actinobacteria	Propionibacteriales	Nocardioidaceae	Marmoricola	uncultured_bacterium
e0f1591865531a028cf06ae2db4860ff	3.41616e-05	3	NA	0.543666	0.543666	FALSE	1	d__Bacteria	Actinobacteriota	Actinobacteria	Propionibacteriales	Nocardioidaceae	Nocardioides	Nocardioides_sp.
e6a739d1bfb3c8ffec6947c66a0b9ccf	0.000237049	3	NA	0.543666	0.543666	FALSE	1	d__Archaea	Thermoplasmatota	Thermoplasmata	Methanomassiliicoccales	Methanomethylophilaceae	Candidatus_Methanoplasma	uncultured_archaeon
e7e5161b9884a3c320a24712f97449bd	8.39861e-05	3	NA	0.543666	0.543666	FALSE	1	d__Bacteria	Firmicutes	Clostridia	Lachnospirales	Lachnospiraceae	uncultured	uncultured_organism
e98bb08828a09ffa7f5ef91f39da14cd	1.17412e-05	3	NA	0.543666	0.543666	FALSE	1	Unassigned	NA	NA	NA	NA	NA	NA
ec22c1486a9fbf0870949689b853aeaf	8.29897e-05	3	NA	0.543666	0.543666	FALSE	1	d__Bacteria	Firmicutes	Clostridia	Oscillospirales	[Eubacterium]_coprostanoligenes_group	[Eubacterium]_coprostanoligenes_group	uncultured_bacterium
efb31b19d568c608fcef643e6bbde189	7.66376e-05	3	NA	0.543666	0.543666	FALSE	1	d__Bacteria	Firmicutes	Bacilli	Lactobacillales	Lactobacillaceae	Lactobacillus	uncultured_bacterium
f08a8349647c34f8bdcb91668de60073	4.94719e-05	3	NA	0.543666	0.543666	FALSE	1	d__Bacteria	Firmicutes	Clostridia	Lachnospirales	Lachnospiraceae	Blautia	uncultured_bacterium
f14ef17d901249059ba62fe5992ed61d	3.41706e-05	3	NA	0.543666	0.543666	FALSE	1	d__Bacteria	Firmicutes	Clostridia	Lachnospirales	Lachnospiraceae	Blautia	uncultured_bacterium
f33270082f306efe7c084e704f35a977	5.64648e-05	3	NA	0.543666	0.543666	FALSE	1	d__Bacteria	Actinobacteriota	Actinobacteria	Corynebacteriales	Corynebacteriaceae	Corynebacterium	uncultured_bacterium
f422c3e8e36ca68a95f139c7f52b3c04	4.74083e-05	3	NA	0.543666	0.543666	FALSE	1	d__Bacteria	Firmicutes	Clostridia	Lachnospirales	Lachnospiraceae	uncultured	uncultured_bacterium
f4b2aa79a065ad3fa62967af84f29be5	4.02902e-05	3	NA	0.543666	0.543666	FALSE	1	Unassigned	NA	NA	NA	NA	NA	NA
f59822f5c2a2441c60e452d22171e840	8.82877e-05	3	NA	0.543666	0.543666	FALSE	1	d__Bacteria	Firmicutes	Clostridia	Oscillospirales	[Eubacterium]_coprostanoligenes_group	[Eubacterium]_coprostanoligenes_group	uncultured_bacterium
f5ca80ff93071b62919a6ca43768044b	0.000173236	3	NA	0.543666	0.543666	FALSE	1	d__Bacteria	Firmicutes	Clostridia	Lachnospirales	Lachnospiraceae	[Ruminococcus]_gauvreauii_group	uncultured_bacterium
f7cb40917c0511ecd9d2fb78e17bd242	5.19026e-05	3	NA	0.543666	0.543666	FALSE	1	d__Bacteria	Actinobacteriota	Coriobacteriia	Coriobacteriales	Atopobiaceae	Atopobium	uncultured_bacterium
084fa0ef97eafa7b44ef2832112ec9de	4.91376e-05	4	NA	0.557636	0.557636	FALSE	1	d__Bacteria	Firmicutes	Clostridia	Clostridiales	Clostridiaceae	Clostridium_sensu_stricto_1	Clostridium_perfringens
0e8ef9ecbc85250e2335068edb66e06a	5.23695e-05	4	NA	0.557636	0.557636	FALSE	1	d__Bacteria	Fusobacteriota	Fusobacteriia	Fusobacteriales	Fusobacteriaceae	Fusobacterium	uncultured_bacterium
0f87d75dc5ae0c400cb9d15343814133	0.000156495	4	NA	0.557636	0.557636	FALSE	1	d__Bacteria	Firmicutes	Clostridia	Lachnospirales	Lachnospiraceae	Anaerostipes	uncultured_organism
14d5e89fcd9e27295cdc8a9371c3a9c8	0.000271274	4	NA	0.557636	0.557636	FALSE	1	d__Bacteria	Firmicutes	Clostridia	Lachnospirales	Lachnospiraceae	Blautia	NA
1a57621e2bdce3a64e5a2a0d7071f1ce	0.000175501	4	NA	0.557636	0.557636	FALSE	1	d__Bacteria	Firmicutes	Clostridia	Lachnospirales	Lachnospiraceae	Fusicatenibacter	NA
1eb537d3d84dbfad4d99d056fd58c8f6	0.000540954	4	NA	0.557636	0.557636	FALSE	1	d__Bacteria	Firmicutes	Clostridia	Lachnospirales	Lachnospiraceae	Hungatella	NA
245b991f68343710e5f4e8cf17535306	0.000159836	4	NA	0.557636	0.557636	FALSE	1	d__Bacteria	Firmicutes	Bacilli	Lactobacillales	Streptococcaceae	Streptococcus	uncultured_bacterium
283ff04eb7eb53a59c0e29dc26bfa8c5	5.81338e-05	4	NA	0.557636	0.557636	FALSE	1	Unassigned	NA	NA	NA	NA	NA	NA
2a5c97684499ecb340fc5bd94dd9921d	0.000214438	4	NA	0.557636	0.557636	FALSE	1	d__Bacteria	Actinobacteriota	Actinobacteria	Corynebacteriales	Mycobacteriaceae	Mycobacterium	NA
2bcb1a24b92f44eefb1b3234fb80cd58	0.000138397	4	NA	0.557636	0.557636	FALSE	1	d__Bacteria	Firmicutes	Clostridia	Lachnospirales	Lachnospiraceae	Fusicatenibacter	NA
3c59a53b83fde23a71b6881ae0d92984	0.000147732	4	NA	0.557636	0.557636	FALSE	1	d__Archaea	Halobacterota	Methanomicrobia	Methanomicrobiales	Methanomicrobiaceae	Methanoculleus	NA
40242488f3326e9581a3b4a78d886a44	0.000105399	4	NA	0.557636	0.557636	FALSE	1	d__Bacteria	Firmicutes	Clostridia	Oscillospirales	Ruminococcaceae	Ruminococcus	uncultured_bacterium
40aa881d62302e5378a6d00b7012cb32	5.59774e-05	4	NA	0.557636	0.557636	FALSE	1	d__Bacteria	Firmicutes	Clostridia	Lachnospirales	Lachnospiraceae	Lachnospiraceae_NK4A136_group	uncultured_organism
414e3060e8dfd343522521e7a46ba74e	9.9706e-05	4	NA	0.557636	0.557636	FALSE	1	d__Archaea	Halobacterota	Methanomicrobia	Methanomicrobiales	Methanomicrobiaceae	Methanoculleus	NA
42b394af68be52a2cdfa8a161fe66bc6	0.000118892	4	NA	0.557636	0.557636	FALSE	1	d__Bacteria	Firmicutes	Clostridia	Lachnospirales	Lachnospiraceae	Blautia	NA
45e2e3c9b9798e5b83d38caebf33e8dd	9.8816e-05	4	NA	0.557636	0.557636	FALSE	1	d__Bacteria	Firmicutes	Bacilli	Lactobacillales	Streptococcaceae	Streptococcus	uncultured_bacterium
48fc3862bac93f35a736340843654ad0	9.85804e-05	4	NA	0.557636	0.557636	FALSE	1	d__Bacteria	Firmicutes	Bacilli	Lactobacillales	Streptococcaceae	Lactococcus	NA
5006bed34272693a5784ddb3e107c6f1	8.80689e-05	4	NA	0.557636	0.557636	FALSE	1	d__Bacteria	Firmicutes	Bacilli	Paenibacillales	Paenibacillaceae	Paenibacillus	NA
53574ca144ba48924c5c989995a67cdb	5.22791e-05	4	NA	0.557636	0.557636	FALSE	1	d__Archaea	Thermoplasmatota	Thermoplasmata	Methanomassiliicoccales	Methanomassiliicoccaceae	Methanomassiliicoccus	NA
54651cf8752d099aa3f77ee7d9b16d4b	9.65479e-05	4	NA	0.557636	0.557636	FALSE	1	d__Bacteria	Firmicutes	Clostridia	Lachnospirales	Lachnospiraceae	Lachnoclostridium	uncultured_organism
55fe953fc0a1488f8101c340e373dccd	8.69808e-05	4	NA	0.557636	0.557636	FALSE	1	d__Bacteria	Fusobacteriota	Fusobacteriia	Fusobacteriales	Leptotrichiaceae	Leptotrichia	uncultured_bacterium
606b58db1f6ddad53c331381bfeaa1fe	0.000311759	4	NA	0.557636	0.557636	FALSE	1	d__Bacteria	Actinobacteriota	Actinobacteria	Propionibacteriales	Propionibacteriaceae	Cutibacterium	uncultured_bacterium
60751e8f99bb0a64d87b982da6068834	0.000457933	4	NA	0.557636	0.557636	FALSE	1	d__Bacteria	Actinobacteriota	Actinobacteria	Bifidobacteriales	Bifidobacteriaceae	Bifidobacterium	NA
60837284272f2ff10eec601891d8b60e	0.000176421	4	NA	0.557636	0.557636	FALSE	1	d__Bacteria	Firmicutes	Clostridia	Lachnospirales	Lachnospiraceae	Lachnoclostridium	uncultured_organism
613fa886380dcb068c90468c8ed796c3	0.00149189	4	NA	0.557636	0.557636	FALSE	1	d__Bacteria	Firmicutes	Clostridia	Clostridiales	Clostridiaceae	Clostridium_sensu_stricto_1	uncultured_bacterium
64f0338d919fca4983c2f0c31c027c7c	8.63178e-05	4	NA	0.557636	0.557636	FALSE	1	d__Bacteria	Actinobacteriota	Coriobacteriia	Coriobacteriales	Atopobiaceae	Olsenella	NA
6b879942eab3fda8d6189a4b7cd6b324	0.00014602	4	NA	0.557636	0.557636	FALSE	1	d__Bacteria	Cyanobacteria	Cyanobacteriia	Chloroplast	Chloroplast	Chloroplast	NA
6bfed7b745ec530b818fe1b022e53670	0.000171381	4	NA	0.557636	0.557636	FALSE	1	d__Bacteria	Actinobacteriota	Actinobacteria	Corynebacteriales	Corynebacteriaceae	Corynebacterium	uncultured_bacterium
6fda0a2cbb29907e327ada4743d57d72	0.000222233	4	NA	0.557636	0.557636	FALSE	1	d__Bacteria	Firmicutes	Bacilli	Erysipelotrichales	Erysipelotrichaceae	Turicibacter	uncultured_bacterium
72a0ef5a467c6d92d5dd00f85b19f850	0.000160593	4	NA	0.557636	0.557636	FALSE	1	d__Bacteria	Actinobacteriota	Actinobacteria	Bifidobacteriales	Bifidobacteriaceae	Bifidobacterium	NA
749ad6b14d377789851f9349dcd3711e	0.000153758	4	NA	0.557636	0.557636	FALSE	1	d__Bacteria	Actinobacteriota	Actinobacteria	Actinomycetales	Actinomycetaceae	Actinomyces	uncultured_bacterium
7f9e99f9d90c98b8b41a4af1d1078482	9.03961e-05	4	NA	0.557636	0.557636	FALSE	1	d__Bacteria	Actinobacteriota	Actinobacteria	Actinomycetales	Actinomycetaceae	Actinomyces	uncultured_bacterium
8262fbb5080a6f91b25775e2565b0dd2	0.000228538	4	NA	0.557636	0.557636	FALSE	1	d__Bacteria	Firmicutes	Clostridia	Clostridiales	Clostridiaceae	Clostridium_sensu_stricto_1	uncultured_organism
84da71e28b41462150800f3aa399dc93	0.000325482	4	NA	0.557636	0.557636	FALSE	1	d__Bacteria	Firmicutes	Clostridia	Oscillospirales	Ruminococcaceae	UBA1819	uncultured_organism
87cfc8bd28eece428b55b45befe151e0	3.23344e-05	4	NA	0.557636	0.557636	FALSE	1	d__Bacteria	Firmicutes	Clostridia	Lachnospirales	Lachnospiraceae	Agathobacter	uncultured_organism
8beae4c604dba60ce1de573ec7c875c7	0.000100462	4	NA	0.557636	0.557636	FALSE	1	d__Bacteria	Firmicutes	Clostridia	Oscillospirales	Butyricicoccaceae	Butyricicoccus	uncultured_bacterium
8c9a06a9a4a68510eaa79e6688ce86d9	0.000192679	4	NA	0.557636	0.557636	FALSE	1	d__Bacteria	Actinobacteriota	Coriobacteriia	Coriobacteriales	Eggerthellaceae	Adlercreutzia	NA
8cc8c1fe2199b4fe9615fc7b7bd49046	0.000126776	4	NA	0.557636	0.557636	FALSE	1	d__Bacteria	Firmicutes	Clostridia	Lachnospirales	Lachnospiraceae	Blautia	uncultured_bacterium
929a2ba09f13483957e7bd57862842d9	0.000717261	4	NA	0.557636	0.557636	FALSE	1	d__Archaea	Thermoplasmatota	Thermoplasmata	Methanomassiliicoccales	Methanomethylophilaceae	Candidatus_Methanoplasma	uncultured_archaeon
938c39f8a8a64cb092deb025f8c15dd5	9.8737e-05	4	NA	0.557636	0.557636	FALSE	1	Unassigned	NA	NA	NA	NA	NA	NA
971d328bf7f842c4e1a37fcfb72c6d2f	0.000228611	4	NA	0.557636	0.557636	FALSE	1	d__Bacteria	Firmicutes	Clostridia	Peptostreptococcales-Tissierellales	Peptostreptococcaceae	Romboutsia	Romboutsia_hominis
9f1ca17f866349d0c134d0d6fcb0cfca	0.000142128	4	NA	0.557636	0.557636	FALSE	1	d__Bacteria	Firmicutes	Clostridia	Lachnospirales	Lachnospiraceae	Blautia	uncultured_organism
a2b28b45d028119ad8de52d74e566598	0.000308356	4	NA	0.557636	0.557636	FALSE	1	d__Bacteria	Proteobacteria	Gammaproteobacteria	Enterobacterales	Enterobacteriaceae	Escherichia-Shigella	NA
a64520c6f09fc0673112fac5af365f12	3.33893e-05	4	NA	0.557636	0.557636	FALSE	1	d__Bacteria	Fusobacteriota	Fusobacteriia	Fusobacteriales	Leptotrichiaceae	Leptotrichia	uncultured_bacterium
aa5aa430dbc9ee36cec43176cf812197	0.000121051	4	NA	0.557636	0.557636	FALSE	1	d__Bacteria	Actinobacteriota	Coriobacteriia	Coriobacteriales	Eggerthellaceae	Gordonibacter	NA
b53fcc858c50be68db1f0fd28ace2424	0.000242578	4	NA	0.557636	0.557636	FALSE	1	d__Bacteria	Firmicutes	Clostridia	Lachnospirales	Lachnospiraceae	Blautia	NA
b88d3ca39fd146c89c4a144bea35e115	6.43724e-05	4	NA	0.557636	0.557636	FALSE	1	d__Bacteria	Firmicutes	Bacilli	Lactobacillales	Streptococcaceae	Lactococcus	NA
b8f1edc5130d4a6d17122d0ff6e78a44	3.42002e-05	4	NA	0.557636	0.557636	FALSE	1	d__Bacteria	Firmicutes	Clostridia	Christensenellales	Christensenellaceae	Christensenellaceae_R-7_group	uncultured_bacterium
c1e9bb56ad65a307080b9a8d86259a71	6.89909e-05	4	NA	0.557636	0.557636	FALSE	1	d__Bacteria	Cyanobacteria	Cyanobacteriia	Chloroplast	Chloroplast	Chloroplast	NA
c8738ef3c97f6178eb5ce743f04ee25c	0.00022282	4	NA	0.557636	0.557636	FALSE	1	d__Bacteria	Firmicutes	Clostridia	Lachnospirales	Lachnospiraceae	Blautia	NA
d88eca8b95e10c815ce12e81872ed857	1.80017e-05	4	NA	0.557636	0.557636	FALSE	1	d__Bacteria	Firmicutes	Clostridia	Lachnospirales	Lachnospiraceae	Lachnospiraceae_NK4A136_group	NA
d94980bbb9a0803bc5d02427a2d920c1	0.000140406	4	NA	0.557636	0.557636	FALSE	1	d__Archaea	Halobacterota	Methanomicrobia	Methanomicrobiales	Methanomicrobiaceae	Methanoculleus	uncultured_archaeon
decdd3de66707583cb2d8bc65fcd0270	4.02504e-05	4	NA	0.557636	0.557636	FALSE	1	d__Bacteria	Actinobacteriota	Actinobacteria	Micrococcales	Micrococcaceae	Rothia	uncultured_bacterium
df68cd9187cc2daaab23c27a59bee90a	0.000218131	4	NA	0.557636	0.557636	FALSE	1	d__Bacteria	Firmicutes	Clostridia	Lachnospirales	Lachnospiraceae	Blautia	uncultured_organism
e181b82fec0932e83107a796a8c73680	0.000111279	4	NA	0.557636	0.557636	FALSE	1	d__Archaea	Halobacterota	Methanomicrobia	Methanomicrobiales	Methanomicrobiaceae	Methanoculleus	uncultured_archaeon
e27f80b3792d45e36633473b215301f2	0.000193793	4	NA	0.557636	0.557636	FALSE	1	Unassigned	NA	NA	NA	NA	NA	NA
e41e2a0bd6891f3a9f2b8e636eaf5371	0.000400869	4	NA	0.557636	0.557636	FALSE	1	Unassigned	NA	NA	NA	NA	NA	NA
e978526145528901df914363114c1791	7.64868e-05	4	NA	0.557636	0.557636	FALSE	1	d__Bacteria	Firmicutes	Clostridia	Lachnospirales	Lachnospiraceae	Blautia	uncultured_bacterium
e99ec6feda9ec65a23334c229c1d5950	0.00163134	4	NA	0.557636	0.557636	FALSE	1	d__Bacteria	Firmicutes	Clostridia	Lachnospirales	Lachnospiraceae	Hungatella	NA
eb33230befc44f1120ff3a3bcd43d6c3	0.000125355	4	NA	0.557636	0.557636	FALSE	1	d__Bacteria	Firmicutes	Clostridia	Lachnospirales	Lachnospiraceae	Blautia	uncultured_bacterium
ef384cdda73cf55bbe3e7eb85390681e	0.000159518	4	NA	0.557636	0.557636	FALSE	1	d__Bacteria	Firmicutes	Clostridia	Lachnospirales	Lachnospiraceae	Roseburia	uncultured_organism
f5ef34b54c51e2535a80165c2f985d27	0.000209932	4	NA	0.557636	0.557636	FALSE	1	d__Archaea	Crenarchaeota	Nitrososphaeria	Nitrososphaerales	Nitrososphaeraceae	Nitrososphaeraceae	NA
f8e2c274ad2d84c03138aabfbc7e0498	0.000138994	4	NA	0.557636	0.557636	FALSE	1	d__Bacteria	Firmicutes	Limnochordia	Limnochordia	Limnochordia	Hydrogenispora	NA
fb36b881fe35b8a76701a5f0c2237209	0.000191552	4	NA	0.557636	0.557636	FALSE	1	d__Bacteria	Firmicutes	Bacilli	Staphylococcales	Staphylococcaceae	Staphylococcus	uncultured_bacterium
fcd149b1e2cab2aa00a65df990f39dad	0.000149527	4	NA	0.557636	0.557636	FALSE	1	d__Bacteria	Firmicutes	Clostridia	Lachnospirales	Lachnospiraceae	Blautia	uncultured_bacterium
ff025b7a653bf2ca0d3161c93a371569	0.000152487	4	NA	0.557636	0.557636	FALSE	1	d__Archaea	Halobacterota	Methanomicrobia	Methanomicrobiales	Methanomicrobiaceae	Methanoculleus	NA
08aeec7bf6dcad635ce092898c6725ed	0.000124142	5	NA	0.571317	0.571317	FALSE	1	d__Bacteria	Actinobacteriota	Actinobacteria	Actinomycetales	Actinomycetaceae	Actinomyces	uncultured_bacterium
08f89559e23881425334d53226a45894	0.000879049	5	NA	0.571317	0.571317	FALSE	1	d__Bacteria	Actinobacteriota	Actinobacteria	Bifidobacteriales	Bifidobacteriaceae	Bifidobacterium	NA
0bd15b91137b7c3e7f3b9de1ba52fee1	0.000155418	5	NA	0.571317	0.571317	FALSE	1	d__Bacteria	Actinobacteriota	Actinobacteria	Actinomycetales	Actinomycetaceae	Actinomyces	uncultured_bacterium
0ffded8c446aef679ac85cba73c525f1	0.000109261	5	NA	0.571317	0.571317	FALSE	1	d__Archaea	Euryarchaeota	Methanobacteria	Methanobacteriales	Methanothermobacteriaceae	Methanothermobacter	NA
1a57f88d9deaaca338dfe4030bf8595d	0.000291887	5	NA	0.571317	0.571317	FALSE	1	d__Archaea	Halobacterota	Methanosarcinia	Methanosarciniales	Methanosarcinaceae	Methanosarcina	NA
2aee23118e91f5b8a85bc0ffc7ce36b2	0.000135084	5	NA	0.571317	0.571317	FALSE	1	d__Bacteria	Firmicutes	Clostridia	Lachnospirales	Lachnospiraceae	Lachnoclostridium	uncultured_organism
3525cd5db53a99f257e5117947223813	0.0012345	5	NA	0.571317	0.571317	FALSE	1	d__Bacteria	Firmicutes	Clostridia	Lachnospirales	Lachnospiraceae	Hungatella	NA
354313ecf4fa7fe9efba0b5aba93a241	0.00118062	5	NA	0.571317	0.571317	FALSE	1	d__Bacteria	Firmicutes	Clostridia	Lachnospirales	Lachnospiraceae	Hungatella	uncultured_bacterium
35cae767850559f8106db43676be9818	6.87149e-05	5	NA	0.571317	0.571317	FALSE	1	d__Bacteria	Actinobacteriota	Actinobacteria	Micrococcales	Micrococcaceae	Arthrobacter	NA
3a49dd63110e6033523d336ca11a3d3c	9.51519e-05	5	NA	0.571317	0.571317	FALSE	1	d__Bacteria	Firmicutes	Clostridia	Lachnospirales	Lachnospiraceae	Anaerostipes	uncultured_organism
3dc4e8f0a457fa48b999ff200fa5d0c8	9.47546e-05	5	NA	0.571317	0.571317	FALSE	1	d__Bacteria	Firmicutes	Clostridia	Lachnospirales	Lachnospiraceae	Lachnoclostridium	uncultured_organism
3e4f6225ddbc3aff1ad4d8f592941a4b	0.000190685	5	NA	0.571317	0.571317	FALSE	1	d__Bacteria	Firmicutes	Limnochordia	Limnochordia	Limnochordia	Hydrogenispora	uncultured_bacterium
3f1d1acda5781079fa049f97e3524670	0.000929136	5	NA	0.571317	0.571317	FALSE	1	d__Bacteria	Firmicutes	Clostridia	Lachnospirales	Lachnospiraceae	Hungatella	NA
423365898fb4dd24abe8b6b0a1ccd90a	0.000131365	5	NA	0.571317	0.571317	FALSE	1	d__Bacteria	Firmicutes	Clostridia	Peptostreptococcales-Tissierellales	Peptostreptococcales-Tissierellales	Finegoldia	uncultured_bacterium
468228a0709def1601cffc203dded874	0.00485897	5	NA	0.571317	0.571317	FALSE	1	d__Bacteria	Firmicutes	Bacilli	Lactobacillales	Streptococcaceae	Streptococcus	uncultured_bacterium
47201bc6686ea70c10ecc3916f09b472	6.13297e-05	5	NA	0.571317	0.571317	FALSE	1	d__Bacteria	Firmicutes	Incertae_Sedis	DTU014	DTU014	DTU014	uncultured_bacterium
473dae4cd52a0679ee84781e9e8bed16	0.00023789	5	NA	0.571317	0.571317	FALSE	1	d__Bacteria	Firmicutes	Clostridia	Peptostreptococcales-Tissierellales	Peptostreptococcaceae	Romboutsia	Romboutsia_hominis
497a27709b98ed88eb42a5636bb9720f	0.000187173	5	NA	0.571317	0.571317	FALSE	1	d__Bacteria	Firmicutes	Clostridia	Peptostreptococcales-Tissierellales	Peptostreptococcales-Tissierellales	Finegoldia	uncultured_bacterium
4d9567bbb5b63808c3fc2b9a1febd504	0.000112239	5	NA	0.571317	0.571317	FALSE	1	d__Bacteria	Actinobacteriota	Actinobacteria	Actinomycetales	Actinomycetaceae	Actinomyces	uncultured_bacterium
4f5a2b74c81748f37ec1ba5a09e12399	0.000304257	5	NA	0.571317	0.571317	FALSE	1	d__Archaea	Halobacterota	Methanomicrobia	Methanomicrobiales	Methanomicrobiaceae	Methanoculleus	NA
50b86aab41c61c417bee53e5ef1ed897	0.000363589	5	NA	0.571317	0.571317	FALSE	1	d__Bacteria	Firmicutes	Clostridia	Lachnospirales	Lachnospiraceae	Blautia	uncultured_bacterium
53357669a28e13249ffd156ad6e93dc6	0.000184521	5	NA	0.571317	0.571317	FALSE	1	d__Bacteria	Firmicutes	Clostridia	Peptostreptococcales-Tissierellales	Peptostreptococcaceae	Romboutsia	Romboutsia_hominis
5382f20b2a4c6f7fc03c8ce8d7ac7045	0.000250231	5	NA	0.571317	0.571317	FALSE	1	d__Archaea	Halobacterota	Methanomicrobia	Methanomicrobiales	Methanomicrobiaceae	Methanoculleus	NA
54146576db0ae6664d58669d96319402	0.00331515	5	NA	0.571317	0.571317	FALSE	1	d__Bacteria	Firmicutes	Bacilli	Lactobacillales	Streptococcaceae	Streptococcus	uncultured_bacterium
555a51ba4d1726bc306e867e9f353d9d	6.98479e-05	5	NA	0.571317	0.571317	FALSE	1	d__Bacteria	Actinobacteriota	Actinobacteria	Corynebacteriales	Corynebacteriaceae	Lawsonella	uncultured_bacterium
5916506806224e834e38bd813d9069e6	0.000197759	5	NA	0.571317	0.571317	FALSE	1	d__Bacteria	Actinobacteriota	Actinobacteria	Propionibacteriales	Propionibacteriaceae	Cutibacterium	uncultured_bacterium
5ca3fec0d0f2c561c300e63de3f38489	9.62255e-05	5	NA	0.571317	0.571317	FALSE	1	d__Bacteria	Firmicutes	Clostridia	Lachnospirales	Lachnospiraceae	Anaerostipes	uncultured_organism
61ea3110fc60c691c406608782895e6a	9.76097e-05	5	NA	0.571317	0.571317	FALSE	1	d__Bacteria	Actinobacteriota	Actinobacteria	Propionibacteriales	Propionibacteriaceae	Cutibacterium	uncultured_bacterium
6502330eaffaecbc94feb6bfc9b423b3	0.000138142	5	NA	0.571317	0.571317	FALSE	1	d__Bacteria	Actinobacteriota	Acidimicrobiia	Microtrichales	Iamiaceae	Iamia	NA
6aab3cd4d0eff0ef4ce05e4383add6f0	8.33388e-05	5	NA	0.571317	0.571317	FALSE	1	Unassigned	NA	NA	NA	NA	NA	NA
73ec349bd3992d8c61d2bc573c2069ad	0.0014623	5	NA	0.571317	0.571317	FALSE	1	d__Bacteria	Firmicutes	Clostridia	Clostridiales	Clostridiaceae	Clostridium_sensu_stricto_1	uncultured_bacterium
749a281bbe35441e55a09edcdd2fc086	0.00019126	5	NA	0.571317	0.571317	FALSE	1	d__Bacteria	Firmicutes	Bacilli	Lactobacillales	Streptococcaceae	Streptococcus	NA
810bf976a35a07482303bd133379dfb2	0.000693048	5	NA	0.571317	0.571317	FALSE	1	d__Bacteria	Firmicutes	Negativicutes	Acidaminococcales	Acidaminococcaceae	Phascolarctobacterium	uncultured_organism
82ca7289d160bedd81b81fc1016fb382	0.000239608	5	NA	0.571317	0.571317	FALSE	1	d__Bacteria	Cyanobacteria	Cyanobacteriia	Chloroplast	Chloroplast	Chloroplast	NA
84cfc0f030e3f2a38d78bfc35d5cf273	0.000140714	5	NA	0.571317	0.571317	FALSE	1	d__Bacteria	Firmicutes	Limnochordia	Limnochordia	Limnochordia	Hydrogenispora	uncultured_bacterium
86b63dd7c97324cde115b60c9e3d094d	0.000361048	5	NA	0.571317	0.571317	FALSE	1	d__Bacteria	Actinobacteriota	Actinobacteria	Propionibacteriales	Propionibacteriaceae	Cutibacterium	uncultured_bacterium
8758d370c33bb620e90d6b88da76276c	0.000104488	5	NA	0.571317	0.571317	FALSE	1	d__Bacteria	Firmicutes	Clostridia	Christensenellales	Christensenellaceae	Christensenellaceae_R-7_group	uncultured_bacterium
8c2ed6880441e6f7eddbd7df1d06d9f0	6.15274e-05	5	NA	0.571317	0.571317	FALSE	1	d__Bacteria	Firmicutes	Clostridia	Lachnospirales	Lachnospiraceae	Roseburia	uncultured_organism
8f3c4605c2236960bf7efe26fd3ca4f6	8.09194e-05	5	NA	0.571317	0.571317	FALSE	1	d__Bacteria	Actinobacteriota	Actinobacteria	Micrococcales	Microbacteriaceae	Microbacterium	Microbacterium_arborescens
9047ad5edf7308b7b03b68150642acad	0.000260183	5	NA	0.571317	0.571317	FALSE	1	d__Bacteria	Firmicutes	Bacilli	Staphylococcales	Staphylococcaceae	Staphylococcus	NA
92eee5778c7f492bc3f123052ca589d5	0.000177532	5	NA	0.571317	0.571317	FALSE	1	d__Bacteria	Actinobacteriota	Coriobacteriia	Coriobacteriales	Eggerthellaceae	Eggerthella	NA
936c6f2d067271be9be25f3e727f9ad7	0.000106213	5	NA	0.571317	0.571317	FALSE	1	d__Bacteria	Firmicutes	Clostridia	Lachnospirales	Lachnospiraceae	Anaerostipes	uncultured_organism
95964068025fb0b024e2d9386c9ddba5	0.000433687	5	NA	0.571317	0.571317	FALSE	1	d__Bacteria	Firmicutes	Clostridia	Lachnospirales	Lachnospiraceae	Hungatella	NA
9e385e136a3c598a87afa9536a9f9f22	0.000119758	5	NA	0.571317	0.571317	FALSE	1	d__Bacteria	Actinobacteriota	Actinobacteria	Bifidobacteriales	Bifidobacteriaceae	Gardnerella	Gardnerella_vaginalis
9e38f3d81df4f562b096ad6cb5d2a1ab	6.77317e-05	5	NA	0.571317	0.571317	FALSE	1	d__Bacteria	Actinobacteriota	Acidimicrobiia	Microtrichales	Iamiaceae	Iamia	NA
a718c8ea33b712865374e860e5c55e7a	0.000117735	5	NA	0.571317	0.571317	FALSE	1	d__Bacteria	Actinobacteriota	Actinobacteria	Corynebacteriales	Corynebacteriaceae	Corynebacterium	uncultured_bacterium
a918edab0ac0ef27fb274047a8afb286	0.000123748	5	NA	0.571317	0.571317	FALSE	1	d__Bacteria	Firmicutes	Limnochordia	Limnochordia	Limnochordia	Hydrogenispora	NA
aae715a721fc9df2435a7d5af41b8a09	0.000306813	5	NA	0.571317	0.571317	FALSE	1	Unassigned	NA	NA	NA	NA	NA	NA
ac9582273dd64691dc88bdc97db5fb6b	0.000163299	5	NA	0.571317	0.571317	FALSE	1	d__Bacteria	Firmicutes	Bacilli	Paenibacillales	Paenibacillaceae	Paenibacillus	NA
b3bc2b78e2a9c45f0a2cf1e478f814a5	0.000275304	5	NA	0.571317	0.571317	FALSE	1	d__Archaea	Halobacterota	Methanomicrobia	Methanomicrobiales	Methanomicrobiaceae	Methanoculleus	NA
b485f080fdfdda92b9fae49a21c24405	0.00182256	5	NA	0.571317	0.571317	FALSE	1	d__Bacteria	Firmicutes	Clostridia	Lachnospirales	Lachnospiraceae	Hungatella	uncultured_bacterium
bc96ce4c09d6f918b83c626e6c88c314	0.000218648	5	NA	0.571317	0.571317	FALSE	1	d__Bacteria	Firmicutes	Clostridia	Lachnospirales	Lachnospiraceae	NA	NA
bfd848a35019173fda13525c30f6c351	0.000811608	5	NA	0.571317	0.571317	FALSE	1	d__Bacteria	Actinobacteriota	Actinobacteria	Bifidobacteriales	Bifidobacteriaceae	Bifidobacterium	NA
c0f8879268efe87a2749e1eb14c3809c	0.000159509	5	NA	0.571317	0.571317	FALSE	1	d__Bacteria	Actinobacteriota	Actinobacteria	Propionibacteriales	Propionibacteriaceae	Cutibacterium	uncultured_bacterium
c4174a676add73338cbc6ca0c4da969a	0.000340906	5	NA	0.571317	0.571317	FALSE	1	d__Bacteria	Firmicutes	Clostridia	Lachnospirales	Lachnospiraceae	[Ruminococcus]_torques_group	uncultured_bacterium
d45f777e2c0f13d961eddd131bfe187d	6.85988e-05	5	NA	0.571317	0.571317	FALSE	1	d__Bacteria	Firmicutes	Clostridia	Lachnospirales	Lachnospiraceae	Fusicatenibacter	NA
d47ce03cc95e943946c0bcae3e2836fe	0.000212673	5	NA	0.571317	0.571317	FALSE	1	d__Bacteria	Firmicutes	Bacilli	Staphylococcales	Staphylococcaceae	Staphylococcus	uncultured_bacterium
d751c3a6946bd2ecb57d8f0086caf607	0.000367494	5	NA	0.571317	0.571317	FALSE	1	d__Bacteria	Firmicutes	Clostridia	Peptostreptococcales-Tissierellales	Peptostreptococcaceae	Intestinibacter	NA
da247f4bbcb43f6c6f666f7cbf80458b	9.49577e-05	5	NA	0.571317	0.571317	FALSE	1	d__Bacteria	Firmicutes	Limnochordia	Limnochordia	Limnochordia	Hydrogenispora	uncultured_Clostridia
e1c1bbeeb1dbbc502b859f31e794154f	0.000755645	5	NA	0.571317	0.571317	FALSE	1	d__Bacteria	Actinobacteriota	Actinobacteria	Bifidobacteriales	Bifidobacteriaceae	Bifidobacterium	NA
e34c1053fc03de4c4c6fc6a34f504ef6	0.000232552	5	NA	0.571317	0.571317	FALSE	1	d__Archaea	Halobacterota	Methanosarcinia	Methanosarciniales	Methanosarcinaceae	Methanosarcina	NA
e64f0ebb79055e4c60ca0ac2c853b975	0.000150079	5	NA	0.571317	0.571317	FALSE	1	d__Bacteria	Firmicutes	Bacilli	Lactobacillales	Streptococcaceae	Lactococcus	NA
e97e44b2fb432df95c0bc70fa19b64a8	6.18232e-05	5	NA	0.571317	0.571317	FALSE	1	d__Bacteria	Firmicutes	Bacilli	Lactobacillales	Enterococcaceae	Enterococcus	NA
edd226b8da3caa81ba102cedd94e667f	0.000155071	5	NA	0.571317	0.571317	FALSE	1	d__Bacteria	Firmicutes	Clostridia	Peptostreptococcales-Tissierellales	Peptostreptococcales-Tissierellales	Finegoldia	uncultured_bacterium
ef07e08145526d201aa51ce25f7b83dd	4.36062e-05	5	NA	0.571317	0.571317	FALSE	1	d__Bacteria	Actinobacteriota	Actinobacteria	Micrococcales	Microbacteriaceae	Microbacterium	Microbacterium_arborescens
f1f80e73f31af782fd5fd2c39537b137	0.000164278	5	NA	0.571317	0.571317	FALSE	1	d__Bacteria	Firmicutes	Clostridia	Peptostreptococcales-Tissierellales	Peptostreptococcaceae	NA	NA
f50649d02e57c6f787daf448f1a493d5	0.000208605	5	NA	0.571317	0.571317	FALSE	1	d__Archaea	Crenarchaeota	Nitrososphaeria	Nitrososphaerales	Nitrososphaeraceae	Nitrososphaeraceae	NA
062fb9ebe6009081e082bccd458238fc	0.000154787	6	NA	0.584713	0.584713	FALSE	1	d__Bacteria	Actinobacteriota	Actinobacteria	Corynebacteriales	Corynebacteriaceae	Corynebacterium	Corynebacterium_xerosis
0af99934325d4d1b7e759a81b6fe0eb2	0.000190829	6	NA	0.584713	0.584713	FALSE	1	d__Bacteria	Actinobacteriota	Actinobacteria	Micrococcales	Micrococcaceae	Micrococcus	Micrococcus_sp.
18447563130093df6e9de7d99319230e	0.000106534	6	NA	0.584713	0.584713	FALSE	1	d__Bacteria	Firmicutes	Limnochordia	Limnochordia	Limnochordia	Hydrogenispora	uncultured_Clostridia
19367ab75c73b3514e94f28f093833af	0.000157383	6	NA	0.584713	0.584713	FALSE	1	d__Archaea	Halobacterota	Methanomicrobia	Methanomicrobiales	Methanomicrobiaceae	Methanoculleus	NA
1f352f085047f78ee28a2ebff088446e	0.000248933	6	NA	0.584713	0.584713	FALSE	1	d__Bacteria	Firmicutes	Clostridia	Lachnospirales	Lachnospiraceae	Blautia	uncultured_organism
1fb95a14eb42e72fbce09117d194d552	0.000105554	6	NA	0.584713	0.584713	FALSE	1	d__Bacteria	Actinobacteriota	Actinobacteria	Micrococcales	Microbacteriaceae	Microbacterium	Microbacterium_arborescens
201fc0ee1685e65161120bc3fb83ab48	0.00039629	6	NA	0.584713	0.584713	FALSE	1	d__Bacteria	Firmicutes	Negativicutes	Acidaminococcales	Acidaminococcaceae	Phascolarctobacterium	uncultured_bacterium
23117751de66a06d42261710db78ae62	0.000194573	6	NA	0.584713	0.584713	FALSE	1	d__Bacteria	Firmicutes	Clostridia	Lachnospirales	Lachnospiraceae	Blautia	uncultured_organism
2b4ff89c340b74c2549c717e806a8d90	0.000525417	6	NA	0.584713	0.584713	FALSE	1	d__Bacteria	Actinobacteriota	Actinobacteria	Bifidobacteriales	Bifidobacteriaceae	Bifidobacterium	NA
2e3772120d7de1fcb6944f22c2ac914a	0.000193847	6	NA	0.584713	0.584713	FALSE	1	d__Bacteria	Firmicutes	Bacilli	Staphylococcales	Staphylococcaceae	Staphylococcus	NA
3042d590daaa6c5d726da034e9f0c708	0.000156637	6	NA	0.584713	0.584713	FALSE	1	d__Bacteria	Firmicutes	Clostridia	Peptostreptococcales-Tissierellales	Peptostreptococcaceae	Intestinibacter	NA
31ac1eb103b6aed4ea18f46d4c8dcd1f	0.000187826	6	NA	0.584713	0.584713	FALSE	1	d__Bacteria	Firmicutes	Clostridia	Lachnospirales	Lachnospiraceae	Dorea	uncultured_organism
37b0723a327b1c695e1b6f34050d264f	0.00015411	6	NA	0.584713	0.584713	FALSE	1	d__Bacteria	Fusobacteriota	Fusobacteriia	Fusobacteriales	Fusobacteriaceae	Fusobacterium	uncultured_bacterium
39a331a16687a3dd05ae819a1cecef8a	0.000181834	6	NA	0.584713	0.584713	FALSE	1	d__Bacteria	Actinobacteriota	Actinobacteria	Actinomycetales	Actinomycetaceae	Actinomyces	uncultured_bacterium
3b0e3ef0602ec07be2b0643201515369	0.000262573	6	NA	0.584713	0.584713	FALSE	1	d__Bacteria	Firmicutes	Clostridia	Oscillospirales	Ruminococcaceae	UBA1819	uncultured_organism
3c9eb4a496fb7c30025d3c71d1e2f8b1	0.000172752	6	NA	0.584713	0.584713	FALSE	1	d__Bacteria	Firmicutes	Clostridia	Lachnospirales	Lachnospiraceae	Lachnoclostridium	uncultured_organism
3fef836b8cf145f5b99ab80437e4eaf3	0.000236844	6	NA	0.584713	0.584713	FALSE	1	d__Bacteria	Firmicutes	Bacilli	Paenibacillales	Paenibacillaceae	Paenibacillus	NA
48be7c7bac3da4bac99665b02eec8bcf	0.000301685	6	NA	0.584713	0.584713	FALSE	1	d__Bacteria	Firmicutes	Clostridia	Lachnospirales	Lachnospiraceae	Dorea	uncultured_organism
581869c5018d0904e6e34b475c3dad22	0.000136438	6	NA	0.584713	0.584713	FALSE	1	d__Bacteria	Actinobacteriota	Coriobacteriia	Coriobacteriales	Eggerthellaceae	Eggerthella	NA
5bc46942c48e55125d5ca15a5ed067e7	0.000421083	6	NA	0.584713	0.584713	FALSE	1	d__Archaea	Halobacterota	Methanomicrobia	Methanomicrobiales	Methanomicrobiaceae	Methanoculleus	NA
6542b973181c48ba9e1dd26bac08f22a	0.000342425	6	NA	0.584713	0.584713	FALSE	1	d__Bacteria	Actinobacteriota	Coriobacteriia	Coriobacteriales	Eggerthellaceae	Eggerthella	NA
72fdae6269afb826239576a6a5238fe2	0.000222575	6	NA	0.584713	0.584713	FALSE	1	d__Bacteria	Firmicutes	Limnochordia	Limnochordia	Limnochordia	Hydrogenispora	uncultured_Clostridia
74edc521506ea588c3ab09decfcd4bd4	0.000159945	6	NA	0.584713	0.584713	FALSE	1	d__Bacteria	Actinobacteriota	Acidimicrobiia	Microtrichales	Iamiaceae	Iamia	NA
769566705b67ed9b3bfcad60a6182ef5	0.000216162	6	NA	0.584713	0.584713	FALSE	1	d__Bacteria	Firmicutes	Clostridia	Lachnospirales	Lachnospiraceae	Blautia	uncultured_bacterium
79fdf7037d8f80bb1d4085a1fd146112	0.00247187	6	NA	0.584713	0.584713	FALSE	1	d__Bacteria	Firmicutes	Bacilli	Lactobacillales	Streptococcaceae	Streptococcus	uncultured_bacterium
7f6cabcb254c8a40f323e43373d49968	0.000199383	6	NA	0.584713	0.584713	FALSE	1	d__Bacteria	Firmicutes	Bacilli	Lactobacillales	Streptococcaceae	Streptococcus	NA
807a365f9264ee44d57f9934b41ef8d1	0.000227532	6	NA	0.584713	0.584713	FALSE	1	d__Archaea	Halobacterota	Methanomicrobia	Methanomicrobiales	Methanomicrobiaceae	Methanoculleus	NA
8ee31eaa3e7d9a1c2c2dee75c0de36f0	0.000232068	6	NA	0.584713	0.584713	FALSE	1	d__Bacteria	Proteobacteria	Gammaproteobacteria	Enterobacterales	Enterobacteriaceae	Escherichia-Shigella	NA
9056c5d3f1fc74b735891cf80e51f0a4	0.00199772	6	NA	0.584713	0.584713	FALSE	1	d__Bacteria	Firmicutes	Clostridia	Lachnospirales	Lachnospiraceae	Hungatella	uncultured_bacterium
a079628a9510e618ca71d89f370ba4c3	0.000241708	6	NA	0.584713	0.584713	FALSE	1	d__Bacteria	Firmicutes	Limnochordia	Limnochordia	Limnochordia	Hydrogenispora	NA
a1f0d236c9efdebcf85d0c1197690129	0.000521573	6	NA	0.584713	0.584713	FALSE	1	d__Bacteria	Cyanobacteria	Cyanobacteriia	Chloroplast	Chloroplast	Chloroplast	NA
b868c108693bf2b0c7ed5ffdb564a2de	0.00103412	6	NA	0.584713	0.584713	FALSE	1	d__Bacteria	Actinobacteriota	Actinobacteria	Bifidobacteriales	Bifidobacteriaceae	Bifidobacterium	NA
b88c09ca6d88f80c96628215e6b06c8b	0.000155642	6	NA	0.584713	0.584713	FALSE	1	d__Bacteria	Fusobacteriota	Fusobacteriia	Fusobacteriales	Fusobacteriaceae	Fusobacterium	uncultured_bacterium
c45059f27dc3ad04532f0ef5a819b45e	0.000273596	6	NA	0.584713	0.584713	FALSE	1	d__Bacteria	Cyanobacteria	Cyanobacteriia	Chloroplast	Chloroplast	Chloroplast	NA
d42ed35a3bdcb0cf022305475bc149fd	0.00051407	6	NA	0.584713	0.584713	FALSE	1	d__Bacteria	Actinobacteriota	Actinobacteria	Bifidobacteriales	Bifidobacteriaceae	Bifidobacterium	Bifidobacterium_bifidum
d4a9c841c229b006cc76096090287cbc	0.000169321	6	NA	0.584713	0.584713	FALSE	1	d__Bacteria	Actinobacteriota	Actinobacteria	Corynebacteriales	Corynebacteriaceae	Corynebacterium	uncultured_bacterium
e790696af4550308070e1454ab8a8235	8.22711e-05	6	NA	0.584713	0.584713	FALSE	1	d__Bacteria	Firmicutes	Limnochordia	Limnochordia	Limnochordia	Hydrogenispora	uncultured_bacterium
eb118f5d8c3b4ea1fe13950e137922c5	0.000132431	6	NA	0.584713	0.584713	FALSE	1	d__Bacteria	Actinobacteriota	Actinobacteria	Micrococcales	Micrococcaceae	Arthrobacter	NA
f64a4cd49ab191e238fdc0dd91b1b59a	0.000584053	6	NA	0.584713	0.584713	FALSE	1	d__Bacteria	Firmicutes	Limnochordia	Limnochordia	Limnochordia	Hydrogenispora	uncultured_bacterium
fd36df976f3d9ed18374ec89983b064f	0.00013812	6	NA	0.584713	0.584713	FALSE	1	d__Bacteria	Proteobacteria	Gammaproteobacteria	Pseudomonadales	Pseudomonadaceae	Pseudomonas	NA
046e928631205a8527d654043f89ef15	0.00548546	42	NA	0.589319	0.589319	FALSE	1	d__Archaea	Halobacterota	Methanomicrobia	Methanomicrobiales	Methanomicrobiaceae	Methanoculleus	NA
007a26ffdf30b00f4593c9148c88c484	0.00042306	7	NA	0.597828	0.597828	FALSE	1	d__Bacteria	Firmicutes	Clostridia	Oscillospirales	Ruminococcaceae	Ruminococcus	uncultured_bacterium
09cbd56402756c9877b1e3b322623a21	0.000266111	7	NA	0.597828	0.597828	FALSE	1	d__Bacteria	Cyanobacteria	Cyanobacteriia	Chloroplast	Chloroplast	Chloroplast	NA
0afafdc4e2de4eb4bfdd9e61e0c180ca	0.000522668	7	NA	0.597828	0.597828	FALSE	1	d__Bacteria	Firmicutes	Clostridia	Lachnospirales	Lachnospiraceae	Blautia	uncultured_bacterium
0c8b7cdcd17e5eae79b07e6f0b6744d3	0.000252158	7	NA	0.597828	0.597828	FALSE	1	Unassigned	NA	NA	NA	NA	NA	NA
2296770dbd245a760e3374cd09533910	0.000510071	7	NA	0.597828	0.597828	FALSE	1	d__Bacteria	Actinobacteriota	Actinobacteria	Bifidobacteriales	Bifidobacteriaceae	Bifidobacterium	Bifidobacterium_pseudocatenulatum
34aa28ead39873298da1ea4372bdffe8	0.000124502	7	NA	0.597828	0.597828	FALSE	1	d__Bacteria	Firmicutes	Limnochordia	MBA03	MBA03	MBA03	uncultured_bacterium
387e407a5c1a2c75aa9430599a2e01bc	0.000516079	7	NA	0.597828	0.597828	FALSE	1	d__Bacteria	Firmicutes	Clostridia	Lachnospirales	Lachnospiraceae	Dorea	uncultured_organism
3e309c8b986cca55fc2ebfcd77544ee0	0.000255356	7	NA	0.597828	0.597828	FALSE	1	d__Bacteria	Firmicutes	Bacilli	Staphylococcales	Staphylococcaceae	Staphylococcus	NA
617f0309975440b54b9ae3d00b32cfcd	0.000995925	7	NA	0.597828	0.597828	FALSE	1	d__Bacteria	Firmicutes	Bacilli	Lactobacillales	Streptococcaceae	Lactococcus	Lactococcus_garvieae
6de043d8841fa1d0afdcd0906bbada13	0.000655913	7	NA	0.597828	0.597828	FALSE	1	d__Bacteria	Firmicutes	Clostridia	Lachnospirales	Lachnospiraceae	Agathobacter	NA
6eb90e8b5783f4da29c28c019482d34e	0.00139572	7	NA	0.597828	0.597828	FALSE	1	d__Bacteria	Firmicutes	Clostridia	Lachnospirales	Lachnospiraceae	[Ruminococcus]_torques_group	uncultured_bacterium
700ee00cbaf6660c91b1d169fad7f267	0.000221019	7	NA	0.597828	0.597828	FALSE	1	d__Bacteria	Fusobacteriota	Fusobacteriia	Fusobacteriales	Fusobacteriaceae	Fusobacterium	uncultured_bacterium
842cb34642ba0a9f4d06edf8fac62017	0.00012298	7	NA	0.597828	0.597828	FALSE	1	d__Bacteria	Actinobacteriota	Actinobacteria	Corynebacteriales	Corynebacteriaceae	Lawsonella	uncultured_bacterium
8d9b304c4d09f7687d0f74ce1708acad	0.000109243	7	NA	0.597828	0.597828	FALSE	1	d__Bacteria	Firmicutes	Bacilli	Lactobacillales	Streptococcaceae	Streptococcus	NA
90eb7c9f38e37258bb7d606c2d881094	0.000234879	7	NA	0.597828	0.597828	FALSE	1	d__Bacteria	Actinobacteriota	Coriobacteriia	Coriobacteriales	Eggerthellaceae	Eggerthella	NA
98ccf0c9d44dd4b19ce0c00f488d549a	0.000281392	7	NA	0.597828	0.597828	FALSE	1	d__Bacteria	Firmicutes	Clostridia	Lachnospirales	Lachnospiraceae	Blautia	uncultured_organism
9ee1ff8969b32ebf75721c7bdb047259	0.000277937	7	NA	0.597828	0.597828	FALSE	1	d__Archaea	Halobacterota	Methanomicrobia	Methanomicrobiales	Methanomicrobiaceae	Methanoculleus	NA
a53d08cb1845d1b9fa7757bf9e4fbebb	0.000154708	7	NA	0.597828	0.597828	FALSE	1	d__Bacteria	Firmicutes	Bacilli	Lactobacillales	Lactobacillaceae	Lactobacillus	uncultured_bacterium
ad32c1d1defdeb81f5c81959319d3f25	0.000151584	7	NA	0.597828	0.597828	FALSE	1	d__Bacteria	Firmicutes	Limnochordia	Limnochordia	Limnochordia	Hydrogenispora	NA
aef630741486a52b91201e5b76eb939a	0.000311681	7	NA	0.597828	0.597828	FALSE	1	Unassigned	NA	NA	NA	NA	NA	NA
b06d7af8654f313455e95c2652ea48a6	0.000422509	7	NA	0.597828	0.597828	FALSE	1	d__Bacteria	Actinobacteriota	Coriobacteriia	Coriobacteriales	Atopobiaceae	Atopobium	NA
bfdc1cf9d87a41614228073eed29a342	0.000148564	7	NA	0.597828	0.597828	FALSE	1	d__Archaea	Thermoplasmatota	Thermoplasmata	Methanomassiliicoccales	Methanomassiliicoccaceae	Methanomassiliicoccus	NA
c722f07f12cf5da198f3ebf7e0c678d3	0.000403726	7	NA	0.597828	0.597828	FALSE	1	d__Bacteria	Firmicutes	Clostridia	Lachnospirales	Lachnospiraceae	Blautia	NA
e65ccb3062ab82cf736083e735bff664	0.000456728	7	NA	0.597828	0.597828	FALSE	1	d__Archaea	Halobacterota	Methanomicrobia	Methanomicrobiales	Methanomicrobiaceae	Methanoculleus	NA
f00ba6a223aac4fd58698321e9fa0537	0.000588312	7	NA	0.597828	0.597828	FALSE	1	d__Bacteria	Firmicutes	Clostridia	Lachnospirales	Lachnospiraceae	Agathobacter	NA
f1c616d00a16140e5f6b13f3a47ccad0	0.00116681	7	NA	0.597828	0.597828	FALSE	1	d__Bacteria	Fusobacteriota	Fusobacteriia	Fusobacteriales	Fusobacteriaceae	Fusobacterium	Fusobacterium_nucleatum
f420a3747f91c7ec8006dbd9b14fdacd	0.000957022	7	NA	0.597828	0.597828	FALSE	1	d__Bacteria	Firmicutes	Negativicutes	Acidaminococcales	Acidaminococcaceae	Phascolarctobacterium	uncultured_organism
f77b8bf6ffcb38eb43ad77e012c43e57	0.000390821	7	NA	0.597828	0.597828	FALSE	1	d__Bacteria	Firmicutes	Negativicutes	Acidaminococcales	Acidaminococcaceae	Phascolarctobacterium	uncultured_organism
fe9d87aa13fb878ba91f24c13b77684a	0.000384986	7	NA	0.597828	0.597828	FALSE	1	d__Bacteria	Firmicutes	Clostridia	Clostridia	Hungateiclostridiaceae	Ruminiclostridium	uncultured_bacterium
02cbe0e0be748880b9dc0dafc6e15c64	0.000360912	8	NA	0.610663	0.610663	FALSE	1	d__Bacteria	Firmicutes	Clostridia	Lachnospirales	Lachnospiraceae	Blautia	uncultured_bacterium
1618ddf048c388b16a7d5b99200d5964	0.000846955	8	NA	0.610663	0.610663	FALSE	1	d__Bacteria	Firmicutes	Bacilli	Lactobacillales	Streptococcaceae	Streptococcus	uncultured_bacterium
24a9d13179693fb5ad042aea4f18943c	0.000303912	8	NA	0.610663	0.610663	FALSE	1	d__Bacteria	Actinobacteriota	Actinobacteria	Actinomycetales	Actinomycetaceae	Actinomyces	uncultured_bacterium
3ddf16ff093ca8049286f895c3493d95	0.0012004	8	NA	0.610663	0.610663	FALSE	1	d__Bacteria	Actinobacteriota	Actinobacteria	Bifidobacteriales	Bifidobacteriaceae	Bifidobacterium	Bifidobacterium_breve
48d62dcfb62c14b7e94ce22a73846fae	0.000314097	8	NA	0.610663	0.610663	FALSE	1	d__Bacteria	Firmicutes	Clostridia	Lachnospirales	Lachnospiraceae	Blautia	uncultured_organism
5da901e8e0a3e28cb64a3fff1647807d	0.000601011	8	NA	0.610663	0.610663	FALSE	1	d__Bacteria	Firmicutes	Bacilli	Lactobacillales	Streptococcaceae	Lactococcus	Lactococcus_garvieae
690487a1cbc48693162a210bc705bc64	0.000720795	8	NA	0.610663	0.610663	FALSE	1	d__Bacteria	Firmicutes	Clostridia	Lachnospirales	Lachnospiraceae	Agathobacter	NA
6f8dbd275ae7d33f8d47ff82b3843e1c	0.000301556	8	NA	0.610663	0.610663	FALSE	1	d__Bacteria	Actinobacteriota	Actinobacteria	Micrococcales	Micrococcaceae	Micrococcus	Micrococcus_sp.
751195859ce6523b3f8b272d69d89264	0.000116164	8	NA	0.610663	0.610663	FALSE	1	d__Bacteria	Actinobacteriota	Actinobacteria	Corynebacteriales	Corynebacteriaceae	Lawsonella	uncultured_bacterium
78f9ed12dff92d81b28ceb48b108c25e	0.000188997	8	NA	0.610663	0.610663	FALSE	1	d__Bacteria	Actinobacteriota	Actinobacteria	Actinomycetales	Actinomycetaceae	Actinomyces	uncultured_bacterium
8b0340f5f25cc1da5c08c4c457398efc	0.000650909	8	NA	0.610663	0.610663	FALSE	1	d__Bacteria	Firmicutes	Clostridia	Lachnospirales	Lachnospiraceae	[Ruminococcus]_gnavus_group	NA
908da8c4b8be82c02be1b67896d588c6	0.00025323	8	NA	0.610663	0.610663	FALSE	1	d__Archaea	Halobacterota	Methanomicrobia	Methanomicrobiales	Methanomicrobiaceae	Methanoculleus	NA
9db6ec87696bb4359487c50d2c9dc73b	0.000150341	8	NA	0.610663	0.610663	FALSE	1	d__Archaea	Halobacterota	Methanomicrobia	Methanomicrobiales	Methanomicrobiaceae	Methanoculleus	NA
a2493cef59709e9eb2a782ef55500445	0.000305548	8	NA	0.610663	0.610663	FALSE	1	d__Bacteria	Actinobacteriota	Actinobacteria	Micrococcales	Micrococcaceae	Rothia	uncultured_bacterium
a33d953c5893ef658b00083b03017de2	0.000274354	8	NA	0.610663	0.610663	FALSE	1	d__Archaea	Halobacterota	Methanomicrobia	Methanomicrobiales	Methanomicrobiaceae	Methanoculleus	NA
aafbf8c27c9ca5dddc2311227bbe755c	0.000355693	8	NA	0.610663	0.610663	FALSE	1	d__Bacteria	Actinobacteriota	Actinobacteria	Micrococcales	Micrococcaceae	Micrococcus	Micrococcus_sp.
bf6021b86b1089c9554ecc5985804aeb	0.000359539	8	NA	0.610663	0.610663	FALSE	1	d__Bacteria	Firmicutes	Clostridia	Lachnospirales	Lachnospiraceae	Dorea	uncultured_organism
c1c89fe84049cb5118afed49ae9e78c2	0.000460174	8	NA	0.610663	0.610663	FALSE	1	d__Bacteria	Firmicutes	Clostridia	Lachnospirales	Lachnospiraceae	[Ruminococcus]_torques_group	uncultured_bacterium
c6696c9dbe38eb909bb25e00dacd1adf	0.000207847	8	NA	0.610663	0.610663	FALSE	1	d__Bacteria	Firmicutes	Clostridia	Lachnospirales	Lachnospiraceae	Blautia	uncultured_organism
ccc964987ff988a83f9680710eeaef0b	0.000171788	8	NA	0.610663	0.610663	FALSE	1	d__Bacteria	Firmicutes	Clostridia	Peptostreptococcales-Tissierellales	Peptostreptococcales-Tissierellales	Finegoldia	uncultured_bacterium
cd11165087d00d860598a108f7184359	0.000179336	8	NA	0.610663	0.610663	FALSE	1	Unassigned	NA	NA	NA	NA	NA	NA
d0abcefe0cbcd356ec70772ab9c1f947	0.000557808	8	NA	0.610663	0.610663	FALSE	1	d__Bacteria	Firmicutes	Clostridia	Lachnospirales	Lachnospiraceae	[Ruminococcus]_gnavus_group	NA
d6a2110811fc0bcade5ae69cc8df8419	0.000309142	8	NA	0.610663	0.610663	FALSE	1	d__Archaea	Halobacterota	Methanomicrobia	Methanomicrobiales	Methanomicrobiaceae	Methanoculleus	NA
da00fdea6c001dbc44136506a730034f	0.00034283	8	NA	0.610663	0.610663	FALSE	1	d__Bacteria	Actinobacteriota	Coriobacteriia	Coriobacteriales	Atopobiaceae	Atopobium	NA
dbe7dd38ffa685a7fc63376662d62789	0.000354464	8	NA	0.610663	0.610663	FALSE	1	d__Bacteria	Firmicutes	Bacilli	Lactobacillales	Streptococcaceae	Lactococcus	Lactococcus_garvieae
dfb87d49c3fdbd73c0bcef0f0843d145	0.000595967	8	NA	0.610663	0.610663	FALSE	1	d__Bacteria	Firmicutes	Clostridia	Oscillospirales	Ruminococcaceae	Ruminococcus	uncultured_bacterium
e6898c1d214e4d13a4a5d97f5d1ebf6f	0.000212077	8	NA	0.610663	0.610663	FALSE	1	d__Bacteria	Firmicutes	Limnochordia	Limnochordia	Limnochordia	Hydrogenispora	uncultured_bacterium
efc7e2c365a8081be482752eb1ef3d76	0.000295529	8	NA	0.610663	0.610663	FALSE	1	d__Bacteria	Actinobacteriota	Actinobacteria	Bifidobacteriales	Bifidobacteriaceae	Bifidobacterium	Bifidobacterium_pseudocatenulatum
f1ad556ef7d780ba1b2d20c6edb37d8a	0.000287986	8	NA	0.610663	0.610663	FALSE	1	d__Bacteria	Cyanobacteria	Cyanobacteriia	Chloroplast	Chloroplast	Chloroplast	NA
ff3f01cd7c25ef0a31f7b7f2c4e45d57	6.45834e-05	8	NA	0.610663	0.610663	FALSE	1	d__Bacteria	Actinobacteriota	Actinobacteria	Micrococcales	Microbacteriaceae	Microbacterium	Microbacterium_arborescens
1dab5cf027382b6d5b472f878f27ed68	0.000855037	9	NA	0.623222	0.623222	FALSE	1	d__Bacteria	Firmicutes	Limnochordia	Limnochordia	Limnochordia	Hydrogenispora	uncultured_Clostridia
2be5d78ec4514725de9f6fbc5e14b823	0.000774463	9	NA	0.623222	0.623222	FALSE	1	d__Bacteria	Firmicutes	Bacilli	Staphylococcales	Gemellaceae	Gemella	NA
3178fafaf7e1ee6e65401585a8060d0c	0.000245204	9	NA	0.623222	0.623222	FALSE	1	d__Archaea	Halobacterota	Methanomicrobia	Methanomicrobiales	Methanomicrobiaceae	Methanoculleus	uncultured_archaeon
3d752feb2d1dba08ad3166e868337401	0.00048478	9	NA	0.623222	0.623222	FALSE	1	d__Bacteria	Actinobacteriota	Actinobacteria	Corynebacteriales	Corynebacteriaceae	Corynebacterium	uncultured_bacterium
41fd9f190a534be1122f2d96e9168d0b	0.00109472	9	NA	0.623222	0.623222	FALSE	1	d__Bacteria	Firmicutes	Clostridia	Lachnospirales	Lachnospiraceae	[Ruminococcus]_gnavus_group	NA
43839df19719289f2091df1151270656	0.000257714	9	NA	0.623222	0.623222	FALSE	1	d__Bacteria	Actinobacteriota	Actinobacteria	Micrococcales	Micrococcaceae	Rothia	uncultured_bacterium
4718f79d9980eb25b66571eb718b11cc	0.00157992	9	NA	0.623222	0.623222	FALSE	1	d__Bacteria	Actinobacteriota	Actinobacteria	Bifidobacteriales	Bifidobacteriaceae	Bifidobacterium	NA
4d567dbfecc4ce8d46a9c0ccb38e46d5	0.000590996	9	NA	0.623222	0.623222	FALSE	1	d__Bacteria	Firmicutes	Bacilli	Lactobacillales	Streptococcaceae	Streptococcus	uncultured_bacterium
53da7657fa3a374174606e68f724ef7a	0.000379468	9	NA	0.623222	0.623222	FALSE	1	d__Bacteria	Actinobacteriota	Actinobacteria	Corynebacteriales	Corynebacteriaceae	Corynebacterium	uncultured_bacterium
54ace2dc243ba4e49b1892c0a0b2ce53	0.000382795	9	NA	0.623222	0.623222	FALSE	1	d__Bacteria	Firmicutes	Clostridia	Clostridia	Hungateiclostridiaceae	Ruminiclostridium	uncultured_bacterium
83c6648bd9a29e214a27ba305a65ab38	0.000432929	9	NA	0.623222	0.623222	FALSE	1	d__Bacteria	Firmicutes	Clostridia	Lachnospirales	Lachnospiraceae	Blautia	NA
9877a0a310e880bc7e9414c38b20ecb6	0.000146778	9	NA	0.623222	0.623222	FALSE	1	d__Bacteria	Actinobacteriota	Actinobacteria	Micrococcales	Microbacteriaceae	Microbacterium	Microbacterium_arborescens
a881e3173c163cf2a7c56fbe498973df	0.00050515	9	NA	0.623222	0.623222	FALSE	1	d__Bacteria	Firmicutes	Clostridia	Clostridia	Hungateiclostridiaceae	Ruminiclostridium	uncultured_bacterium
b000f9c3ba60077821b9649f41756042	0.000331901	9	NA	0.623222	0.623222	FALSE	1	d__Archaea	Euryarchaeota	Methanobacteria	Methanobacteriales	Methanothermobacteriaceae	Methanothermobacter	NA
ba5af821ebf91ba8fcb8938b570ab867	0.000278866	9	NA	0.623222	0.623222	FALSE	1	d__Bacteria	Actinobacteriota	Actinobacteria	Corynebacteriales	Corynebacteriaceae	Corynebacterium	Corynebacterium_xerosis
d08736e6d4354b51190db42e1a0025af	0.000296662	9	NA	0.623222	0.623222	FALSE	1	d__Bacteria	Actinobacteriota	Coriobacteriia	Coriobacteriales	Atopobiaceae	Atopobium	NA
da2c398572820bbdf8896135944d0005	0.000457313	9	NA	0.623222	0.623222	FALSE	1	d__Bacteria	Firmicutes	Clostridia	Oscillospirales	Ruminococcaceae	Ruminococcus	uncultured_bacterium
dc91a572c1925f657a42830659ad4650	0.00103052	9	NA	0.623222	0.623222	FALSE	1	d__Bacteria	Actinobacteriota	Actinobacteria	Bifidobacteriales	Bifidobacteriaceae	Bifidobacterium	NA
dd205230a31e73def76c8fb819bf3be5	0.000624429	9	NA	0.623222	0.623222	FALSE	1	Unassigned	NA	NA	NA	NA	NA	NA
074b38dd2feb99452892efa5452b6eca	0.000652658	10	NA	0.635509	0.635509	FALSE	1	d__Bacteria	Firmicutes	Bacilli	Lactobacillales	Streptococcaceae	Streptococcus	uncultured_bacterium
14077751215c8b4c79ac1854f68833f4	0.00158083	10	NA	0.635509	0.635509	FALSE	1	d__Bacteria	Fusobacteriota	Fusobacteriia	Fusobacteriales	Fusobacteriaceae	Fusobacterium	Fusobacterium_nucleatum
20db42533a70cec11a427df5a3503c2f	0.00229681	10	NA	0.635509	0.635509	FALSE	1	d__Bacteria	Fusobacteriota	Fusobacteriia	Fusobacteriales	Fusobacteriaceae	Fusobacterium	Fusobacterium_nucleatum
271cfb5e5233c93491bb4a358373dbe0	0.000961854	10	NA	0.635509	0.635509	FALSE	1	d__Bacteria	Firmicutes	Bacilli	Staphylococcales	Staphylococcaceae	Staphylococcus	Staphylococcus_hominis
349bf0006c82ac39733d8c57e0a362ff	0.000424291	10	NA	0.635509	0.635509	FALSE	1	d__Bacteria	Firmicutes	Bacilli	Lactobacillales	Streptococcaceae	Lactococcus	Lactococcus_lactis
3ba1560a417396d59d5bc2eb781207ad	0.000607628	10	NA	0.635509	0.635509	FALSE	1	d__Bacteria	Firmicutes	Clostridia	Lachnospirales	Lachnospiraceae	Dorea	uncultured_organism
49d969390c0a2d84c02a4c1077aaf801	0.000597699	10	NA	0.635509	0.635509	FALSE	1	d__Bacteria	Actinobacteriota	Actinobacteria	Bifidobacteriales	Bifidobacteriaceae	Bifidobacterium	NA
4a7898a844481c395628214c0c6e69ad	0.00220814	10	NA	0.635509	0.635509	FALSE	1	d__Bacteria	Actinobacteriota	Actinobacteria	Bifidobacteriales	Bifidobacteriaceae	Bifidobacterium	Bifidobacterium_bifidum
54182aca7350be7928f0c154f05965c5	0.000964969	10	NA	0.635509	0.635509	FALSE	1	d__Bacteria	Cyanobacteria	Cyanobacteriia	Chloroplast	Chloroplast	Chloroplast	NA
693a5a5eac2d73a9c4ec09b7b03ef01c	0.0003264	10	NA	0.635509	0.635509	FALSE	1	d__Bacteria	Firmicutes	Bacilli	Lactobacillales	Lactobacillaceae	Lactobacillus	uncultured_bacterium
6ac5b67bffc0f39d2c104b5fe8a1cfd8	0.00768531	10	NA	0.635509	0.635509	FALSE	1	d__Bacteria	Actinobacteriota	Actinobacteria	Bifidobacteriales	Bifidobacteriaceae	Bifidobacterium	Bifidobacterium_breve
6efe0f38749a68c1e3af1fd7bb5d46b6	0.00132515	10	NA	0.635509	0.635509	FALSE	1	d__Bacteria	Firmicutes	Bacilli	Staphylococcales	Staphylococcaceae	Staphylococcus	Staphylococcus_hominis
7648d1f54865d7518f34eac7ebc3977f	0.003866	10	NA	0.635509	0.635509	FALSE	1	d__Bacteria	Firmicutes	Clostridia	Clostridiales	Clostridiaceae	Clostridium_sensu_stricto_1	NA
8a8e78ffe39e88c9b774a2c45e156375	0.00190476	10	NA	0.635509	0.635509	FALSE	1	d__Bacteria	Actinobacteriota	Actinobacteria	Bifidobacteriales	Bifidobacteriaceae	Bifidobacterium	Bifidobacterium_breve
8c003d6d7ead996f03c16e26794d5020	0.000503202	10	NA	0.635509	0.635509	FALSE	1	d__Bacteria	Actinobacteriota	Actinobacteria	Bifidobacteriales	Bifidobacteriaceae	Bifidobacterium	Bifidobacterium_pseudocatenulatum
99d0b54ddcb649aeab8c5a878ed72f6e	0.000384894	10	NA	0.635509	0.635509	FALSE	1	d__Archaea	Halobacterota	Methanomicrobia	Methanomicrobiales	Methanomicrobiaceae	Methanoculleus	NA
9e23077473b90fbb27ced3fa1e7c5b68	0.000370968	10	NA	0.635509	0.635509	FALSE	1	d__Archaea	Halobacterota	Methanomicrobia	Methanomicrobiales	Methanomicrobiaceae	Methanofollis	NA
9fb6a9b0d2a5faee6ad06cab1a353e9f	0.000279057	10	NA	0.635509	0.635509	FALSE	1	d__Archaea	Halobacterota	Methanomicrobia	Methanomicrobiales	Methanomicrobiaceae	Methanoculleus	uncultured_archaeon
ac21983b716a21f53757aac28c191e19	0.00111494	10	NA	0.635509	0.635509	FALSE	1	d__Bacteria	Firmicutes	Bacilli	Lactobacillales	Enterococcaceae	Enterococcus	NA
be267669144d231e4c00ef8b7ebfd8fc	0.000204519	10	NA	0.635509	0.635509	FALSE	1	d__Bacteria	Actinobacteriota	Actinobacteria	Micrococcales	Micrococcaceae	Arthrobacter	NA
e73e895ae98e5e3463a4dfde29dd21a7	0.00111327	10	NA	0.635509	0.635509	FALSE	1	d__Bacteria	Firmicutes	Bacilli	Lactobacillales	Lactobacillaceae	Lactobacillus	uncultured_bacterium
e774df0c2adaca8ccc0d428b6e552ad9	0.000520738	10	NA	0.635509	0.635509	FALSE	1	d__Bacteria	Firmicutes	Bacilli	Lactobacillales	Streptococcaceae	Lactococcus	Lactococcus_lactis
eb00663661291326834bd1c155319a81	0.00100038	10	NA	0.635509	0.635509	FALSE	1	d__Bacteria	Actinobacteriota	Actinobacteria	Bifidobacteriales	Bifidobacteriaceae	Bifidobacterium	Bifidobacterium_bifidum
720466a9fbdafdd4709b3327cb099bff	0.000432389	11	NA	0.647525	0.647525	FALSE	1	d__Bacteria	Firmicutes	Clostridia	Lachnospirales	Lachnospiraceae	Dorea	uncultured_organism
8064bd7d65533a146c2003671bfbe03c	0.000439625	11	NA	0.647525	0.647525	FALSE	1	d__Bacteria	Actinobacteriota	Actinobacteria	Micrococcales	Micrococcaceae	Rothia	uncultured_bacterium
ab09ca9b1f89915ec35da598827429be	0.000924298	11	NA	0.647525	0.647525	FALSE	1	d__Bacteria	Firmicutes	Bacilli	Lactobacillales	Streptococcaceae	Lactococcus	Lactococcus_lactis
b9178ba610fca66f5690e6a9f0df8896	0.000601322	11	NA	0.647525	0.647525	FALSE	1	d__Bacteria	Firmicutes	Clostridia	Lachnospirales	Lachnospiraceae	Dorea	uncultured_organism
df56b2c2e28ad4ccbd0a1a56ab234387	0.00147862	11	NA	0.647525	0.647525	FALSE	1	d__Bacteria	Firmicutes	Bacilli	Staphylococcales	Gemellaceae	Gemella	uncultured_bacterium
ead760daf852e4754ba8ef03e455ae72	0.000638109	11	NA	0.647525	0.647525	FALSE	1	d__Bacteria	Actinobacteriota	Actinobacteria	Bifidobacteriales	Bifidobacteriaceae	Bifidobacterium	Bifidobacterium_bifidum
4ec06a52518074754bb17fbdb01d17ce	0.000394086	12	NA	0.659274	0.659274	FALSE	1	d__Bacteria	Firmicutes	Bacilli	Lactobacillales	Lactobacillaceae	Lactobacillus	Lactobacillus_reuteri
68430c58233f01ba0cdf7f3e8660761f	0.000366413	12	NA	0.659274	0.659274	FALSE	1	d__Bacteria	Firmicutes	Clostridia	Lachnospirales	Lachnospiraceae	Dorea	uncultured_organism
68d32faa42da5546e34859d132931c7d	0.00296363	12	NA	0.659274	0.659274	FALSE	1	d__Bacteria	Firmicutes	Bacilli	Lactobacillales	Streptococcaceae	Streptococcus	Streptococcus_gallolyticus
7c299bd6e72fd9de5b6cb04c08eba9f9	0.000848788	12	NA	0.659274	0.659274	FALSE	1	d__Bacteria	Actinobacteriota	Actinobacteria	Corynebacteriales	Corynebacteriaceae	Corynebacterium	uncultured_bacterium
8e933ddaa7cfeabddf264f80c78073e7	0.000936971	12	NA	0.659274	0.659274	FALSE	1	d__Bacteria	Fusobacteriota	Fusobacteriia	Fusobacteriales	Fusobacteriaceae	Fusobacterium	Fusobacterium_nucleatum
934dab2188e6c889edf45c314e3adf9e	0.000902248	12	NA	0.659274	0.659274	FALSE	1	d__Bacteria	Firmicutes	Clostridia	Lachnospirales	Lachnospiraceae	Agathobacter	NA
95232707b6f0a0b3c3553de14e6480b8	0.00110786	12	NA	0.659274	0.659274	FALSE	1	d__Bacteria	Actinobacteriota	Actinobacteria	Corynebacteriales	Corynebacteriaceae	Corynebacterium	uncultured_bacterium
96cf985dc46d9459d021eafa28061459	0.000550692	12	NA	0.659274	0.659274	FALSE	1	d__Bacteria	Firmicutes	Bacilli	Staphylococcales	Gemellaceae	Gemella	uncultured_bacterium
a450df8afeb4318298257027d5a8f897	0.00113281	12	NA	0.659274	0.659274	FALSE	1	d__Bacteria	Firmicutes	Bacilli	Staphylococcales	Gemellaceae	Gemella	NA
20efd97e2522c8188e92647c48f10202	0.000849549	13	NA	0.670759	0.670759	FALSE	1	d__Bacteria	Firmicutes	Bacilli	Staphylococcales	Gemellaceae	Gemella	uncultured_bacterium
2a689dfe7c531095321e14d5d4e25215	0.00214427	13	NA	0.670759	0.670759	FALSE	1	d__Bacteria	Firmicutes	Bacilli	Lactobacillales	Lactobacillaceae	Lactobacillus	uncultured_bacterium
30388ba3d07466987e3696cc21070f45	0.00105143	13	NA	0.670759	0.670759	FALSE	1	d__Bacteria	Firmicutes	Bacilli	Lactobacillales	Streptococcaceae	Streptococcus	NA
35e94426713e6e92eeb2b4382044752f	0.00179052	13	NA	0.670759	0.670759	FALSE	1	d__Bacteria	Actinobacteriota	Coriobacteriia	Coriobacteriales	Coriobacteriaceae	Collinsella	uncultured_bacterium
39b48425275ef85c246cb9f02b2f24ec	0.00215501	13	NA	0.670759	0.670759	FALSE	1	d__Bacteria	Firmicutes	Bacilli	Staphylococcales	Staphylococcaceae	Staphylococcus	Staphylococcus_hominis
45a0cc6a5091758fa8cfa45186231626	0.000661751	13	NA	0.670759	0.670759	FALSE	1	d__Bacteria	Actinobacteriota	Actinobacteria	Corynebacteriales	Corynebacteriaceae	Corynebacterium	uncultured_bacterium
6480c09ae204063a88133685e8f50cfd	0.00115499	13	NA	0.670759	0.670759	FALSE	1	d__Bacteria	Firmicutes	Bacilli	Staphylococcales	Staphylococcaceae	Staphylococcus	Staphylococcus_hominis
7c54fda2ec106586218942855d6556d6	0.00069131	13	NA	0.670759	0.670759	FALSE	1	d__Bacteria	Firmicutes	Limnochordia	Limnochordia	Limnochordia	Hydrogenispora	uncultured_bacterium
7e5aa119c601b26f3ef7303f5c881249	0.0019607	13	NA	0.670759	0.670759	FALSE	1	d__Bacteria	Firmicutes	Bacilli	Staphylococcales	Gemellaceae	Gemella	uncultured_bacterium
99cf5f507cde8843265e9736cb6a8c58	0.000503136	13	NA	0.670759	0.670759	FALSE	1	d__Archaea	Halobacterota	Methanosarcinia	Methanosarciniales	Methanosarcinaceae	Methanosarcina	NA
a39e3c887b917ca80f83cf4cd6d06c31	0.00309825	13	NA	0.670759	0.670759	FALSE	1	d__Bacteria	Firmicutes	Bacilli	Lactobacillales	Enterococcaceae	Enterococcus	NA
ad28533ad75c7d37d6af1ec6c60affd1	0.00283622	13	NA	0.670759	0.670759	FALSE	1	d__Bacteria	Actinobacteriota	Actinobacteria	Bifidobacteriales	Bifidobacteriaceae	Bifidobacterium	Bifidobacterium_pseudocatenulatum
bfaa7f40773ea6979079d0b966fde958	0.00174036	13	NA	0.670759	0.670759	FALSE	1	d__Bacteria	Firmicutes	Bacilli	Staphylococcales	Staphylococcaceae	Staphylococcus	Staphylococcus_hominis
c66edec36059bd434f3506d0b607c90f	0.000915197	13	NA	0.670759	0.670759	FALSE	1	d__Bacteria	Actinobacteriota	Actinobacteria	Bifidobacteriales	Bifidobacteriaceae	Bifidobacterium	Bifidobacterium_pseudocatenulatum
dddd55115c153ae4eaf829d586cb4df4	0.000485424	13	NA	0.670759	0.670759	FALSE	1	d__Bacteria	Actinobacteriota	Actinobacteria	Corynebacteriales	Corynebacteriaceae	Corynebacterium	Corynebacterium_xerosis
f35079ea9ddee8f8d5e7dec8adeb4269	0.000522297	13	NA	0.670759	0.670759	FALSE	1	d__Bacteria	Actinobacteriota	Actinobacteria	Micrococcales	Micrococcaceae	Rothia	uncultured_bacterium
f7be46b7357c9275cd06d6fd5b8247a5	0.00042608	13	NA	0.670759	0.670759	FALSE	1	Unassigned	NA	NA	NA	NA	NA	NA
365a7c104c8afa25d092561dedf8f029	0.000279095	14	NA	0.681983	0.681983	FALSE	1	d__Bacteria	Firmicutes	Clostridia	Clostridiales	Clostridiaceae	Clostridium_sensu_stricto_1	Clostridium_perfringens
aba272f88b6ba29b753e4c8238e09d1b	0.00200916	14	NA	0.681983	0.681983	FALSE	1	d__Bacteria	Actinobacteriota	Coriobacteriia	Coriobacteriales	Coriobacteriaceae	Collinsella	uncultured_bacterium
caff3de87d28b1d0cd78bd78808be87c	0.000693063	14	NA	0.681983	0.681983	FALSE	1	d__Bacteria	Firmicutes	Bacilli	Staphylococcales	Staphylococcaceae	Staphylococcus	uncultured_bacterium
dc4557462c6e9af93721076deee39c1a	0.00158029	14	NA	0.681983	0.681983	FALSE	1	d__Bacteria	Firmicutes	Bacilli	Lactobacillales	Streptococcaceae	Streptococcus	NA
df44c8510900b47c538a04fdb1cd27db	0.000822484	14	NA	0.681983	0.681983	FALSE	1	d__Bacteria	Actinobacteriota	Actinobacteria	Bifidobacteriales	Bifidobacteriaceae	Bifidobacterium	Bifidobacterium_pseudocatenulatum
feca67c91f1586ed73925772bf146079	0.00140277	14	NA	0.681983	0.681983	FALSE	1	d__Bacteria	Firmicutes	Clostridia	Lachnospirales	Lachnospiraceae	Agathobacter	NA
3e37bf559787d2d974a658e921bf5d34	0.000823633	15	NA	0.692949	0.692949	FALSE	1	d__Bacteria	Firmicutes	Bacilli	Staphylococcales	Staphylococcaceae	Staphylococcus	uncultured_bacterium
49c1e4ac8678b906d6bf826862c02ec0	0.00160867	15	NA	0.692949	0.692949	FALSE	1	d__Bacteria	Firmicutes	Bacilli	Lactobacillales	Lactobacillaceae	Lactobacillus	uncultured_bacterium
4e12f1ab7133db30adf1afc9988537b3	0.000246843	15	NA	0.692949	0.692949	FALSE	1	d__Bacteria	Firmicutes	Clostridia	Clostridiales	Clostridiaceae	Clostridium_sensu_stricto_1	Clostridium_perfringens
57ac707e620f0878748886ebc5f31b74	0.000626097	15	NA	0.692949	0.692949	FALSE	1	d__Bacteria	Firmicutes	Clostridia	Clostridia	Hungateiclostridiaceae	Ruminiclostridium	uncultured_bacterium
6bcb1083d831ffcafec9bad2be21126d	0.00289238	15	NA	0.692949	0.692949	FALSE	1	d__Archaea	Euryarchaeota	Methanobacteria	Methanobacteriales	Methanobacteriaceae	Methanobrevibacter	NA
8d2b36f0a0d3f2b77b665fa07a7ca44a	0.0012073	15	NA	0.692949	0.692949	FALSE	1	d__Bacteria	Firmicutes	Bacilli	Staphylococcales	Gemellaceae	Gemella	NA
c364601991e061b3e163f5d52d875d55	0.000700156	15	NA	0.692949	0.692949	FALSE	1	d__Bacteria	Actinobacteriota	Actinobacteria	Bifidobacteriales	Bifidobacteriaceae	Bifidobacterium	Bifidobacterium_pseudocatenulatum
f0f402b46643040fc692e3c672ad663a	0.000569645	15	NA	0.692949	0.692949	FALSE	1	Unassigned	NA	NA	NA	NA	NA	NA
f669084f54c1bf77f0bc8ce5a9de6c7f	0.00134463	15	NA	0.692949	0.692949	FALSE	1	d__Bacteria	Firmicutes	Bacilli	Staphylococcales	Gemellaceae	Gemella	NA
db3ebe5eb0c6d0612557990e74ddd381	0.0156633	51	NA	0.694944	0.694944	FALSE	1	d__Bacteria	Firmicutes	Clostridia	Clostridiales	Clostridiaceae	Clostridium_sensu_stricto_1	Clostridium_perfringens
5244d9bb358cd2134019c82234ee53fd	0.000435818	16	NA	0.70366	0.70366	FALSE	1	d__Bacteria	Actinobacteriota	Actinobacteria	Corynebacteriales	Corynebacteriaceae	Corynebacterium	Corynebacterium_xerosis
795b25b27a90f933e45c2df024b18c14	0.0010374	16	NA	0.70366	0.70366	FALSE	1	d__Bacteria	Actinobacteriota	Actinobacteria	Propionibacteriales	Propionibacteriaceae	Cutibacterium	uncultured_bacterium
98e050c7c42c13be20675f5a41af6bbd	0.00310518	16	NA	0.70366	0.70366	FALSE	1	d__Bacteria	Firmicutes	Bacilli	Lactobacillales	Streptococcaceae	Streptococcus	Streptococcus_gallolyticus
ae99544ecd0f7938e309461a8721893b	0.00268293	16	NA	0.70366	0.70366	FALSE	1	d__Bacteria	Actinobacteriota	Coriobacteriia	Coriobacteriales	Coriobacteriaceae	Collinsella	uncultured_bacterium
f3b7b35e440cef4125860b31baf1749c	0.000869454	16	NA	0.70366	0.70366	FALSE	1	d__Archaea	Halobacterota	Methanosarcinia	Methanosarciniales	Methanosarcinaceae	Methanosarcina	NA
fff691f64b4e12aaf14c11f41797c28b	0.00571243	16	NA	0.70366	0.70366	FALSE	1	d__Bacteria	Firmicutes	Bacilli	Lactobacillales	Streptococcaceae	Streptococcus	Streptococcus_gallolyticus
146dc0d7d4ed58dd55a59dc90dd53eae	0.00577923	17	NA	0.714119	0.714119	FALSE	1	d__Bacteria	Firmicutes	Bacilli	Lactobacillales	Streptococcaceae	Streptococcus	Streptococcus_gallolyticus
2dda41c37988c4f292573624fa740dfe	0.00053203	17	NA	0.714119	0.714119	FALSE	1	d__Archaea	Halobacterota	Methanomicrobia	Methanomicrobiales	Methanomicrobiaceae	Methanoculleus	NA
2de6f883875b20ec3a2b02eef4ca7009	0.00136203	17	NA	0.714119	0.714119	FALSE	1	d__Bacteria	Actinobacteriota	Actinobacteria	Corynebacteriales	Corynebacteriaceae	Corynebacterium	uncultured_bacterium
503dab63ff9655605a17f9d7e71738b5	0.00173221	17	NA	0.714119	0.714119	FALSE	1	d__Bacteria	Firmicutes	Bacilli	Lactobacillales	Streptococcaceae	Streptococcus	NA
60b50e30b9ac178bb36fd6b5cec0bb14	0.000738021	17	NA	0.714119	0.714119	FALSE	1	d__Bacteria	Firmicutes	Bacilli	Lactobacillales	Lactobacillaceae	Lactobacillus	Lactobacillus_reuteri
6fd3068b06e48311b6c5e683dc054cec	0.00416738	17	NA	0.714119	0.714119	FALSE	1	d__Bacteria	Firmicutes	Bacilli	Lactobacillales	Streptococcaceae	Streptococcus	Streptococcus_gallolyticus
9c2387d65426d3b0eceffba1e212b336	0.000357117	17	NA	0.714119	0.714119	FALSE	1	d__Bacteria	Actinobacteriota	Actinobacteria	Micrococcales	Micrococcaceae	Micrococcus	Micrococcus_sp.
bebee61cc91328972d1920ec285de85e	0.000429836	17	NA	0.714119	0.714119	FALSE	1	d__Bacteria	Firmicutes	Clostridia	Clostridiales	Clostridiaceae	Clostridium_sensu_stricto_1	Clostridium_perfringens
bfc8669850ec8d90646325690ad02cd9	0.0010416	17	NA	0.714119	0.714119	FALSE	1	Unassigned	NA	NA	NA	NA	NA	NA
c0ebee3e595ed29ed47c536a7e267567	0.00237866	17	NA	0.714119	0.714119	FALSE	1	d__Bacteria	Firmicutes	Bacilli	Staphylococcales	Staphylococcaceae	Staphylococcus	NA
c7ed5986eca9a720d1a1e722e14cd46d	0.00125824	17	NA	0.714119	0.714119	FALSE	1	d__Bacteria	Cyanobacteria	Cyanobacteriia	Chloroplast	Chloroplast	Chloroplast	NA
1914cb01f13245c03a4f749996b8d475	0.00159628	18	NA	0.724329	0.724329	FALSE	1	d__Bacteria	Actinobacteriota	Actinobacteria	Bifidobacteriales	Bifidobacteriaceae	Bifidobacterium	Bifidobacterium_longum
65ab30b3c5c18540e8cf2fe098258512	0.00242084	18	NA	0.724329	0.724329	FALSE	1	d__Bacteria	Firmicutes	Bacilli	Lactobacillales	Enterococcaceae	Enterococcus	NA
c9f960837508a4b277c9a45ed1615c22	0.00330912	18	NA	0.724329	0.724329	FALSE	1	d__Bacteria	Firmicutes	Bacilli	Staphylococcales	Staphylococcaceae	Staphylococcus	NA
0d31755a5415e49faaa08fd3082c9d3e	0.00262311	19	NA	0.734293	0.734293	FALSE	1	d__Bacteria	Firmicutes	Bacilli	Staphylococcales	Staphylococcaceae	Staphylococcus	NA
97da7419bdc88a9535c4778214d682a4	0.000689863	19	NA	0.734293	0.734293	FALSE	1	d__Archaea	Halobacterota	Methanomicrobia	Methanomicrobiales	Methanomicrobiaceae	Methanoculleus	NA
b0d1281f52fa5468cf4e570a86c068d0	0.000762395	19	NA	0.734293	0.734293	FALSE	1	d__Archaea	Halobacterota	Methanomicrobia	Methanomicrobiales	Methanomicrobiaceae	Methanoculleus	NA
c5fa0f3b98a47c2e3df3418dcbac902a	0.00246947	19	NA	0.734293	0.734293	FALSE	1	d__Bacteria	Firmicutes	Bacilli	Lactobacillales	Streptococcaceae	Streptococcus	uncultured_bacterium
fb4689d809dde0399a1a1e194cfaab47	0.000628742	19	NA	0.734293	0.734293	FALSE	1	Unassigned	NA	NA	NA	NA	NA	NA
14dd64d999237054fac8e6e809f06a4a	0.00128979	20	NA	0.744014	0.744014	FALSE	1	d__Bacteria	Firmicutes	Bacilli	Lactobacillales	Lactobacillaceae	Lactobacillus	Lactobacillus_reuteri
34e40be974268b1cb5bf0d3c4394608a	0.00298781	20	NA	0.744014	0.744014	FALSE	1	d__Bacteria	Firmicutes	Bacilli	Lactobacillales	Streptococcaceae	Streptococcus	uncultured_bacterium
584fde67c09f1e11be52e812f264b8dd	0.00360952	20	NA	0.744014	0.744014	FALSE	1	d__Bacteria	Actinobacteriota	Coriobacteriia	Coriobacteriales	Coriobacteriaceae	Collinsella	uncultured_bacterium
9ca55106d2b370ede6f50df7c7f6dbb2	0.00096351	20	NA	0.744014	0.744014	FALSE	1	d__Archaea	Euryarchaeota	Methanobacteria	Methanobacteriales	Methanothermobacteriaceae	Methanothermobacter	NA
c1c68e19ddea220076abfca8da5b4d16	0.000867095	20	NA	0.744014	0.744014	FALSE	1	d__Bacteria	Firmicutes	Bacilli	Staphylococcales	Staphylococcaceae	Staphylococcus	uncultured_bacterium
0a9e4435b819bed8d25d855ba61f3cff	0.00404572	21	NA	0.753495	0.753495	FALSE	1	d__Bacteria	Firmicutes	Bacilli	Staphylococcales	Staphylococcaceae	Staphylococcus	NA
38794bdbf853b299719fb84e26612316	0.00564909	21	NA	0.753495	0.753495	FALSE	1	d__Bacteria	Firmicutes	Bacilli	Lactobacillales	Streptococcaceae	Streptococcus	uncultured_bacterium
559a76b9932d0a02d363042736b6ccf3	0.00101832	21	NA	0.753495	0.753495	FALSE	1	d__Bacteria	Firmicutes	Bacilli	Lactobacillales	Lactobacillaceae	Lactobacillus	Lactobacillus_reuteri
5d45395dae224f3d4a248ab04132585e	0.00316125	21	NA	0.753495	0.753495	FALSE	1	d__Bacteria	Firmicutes	Bacilli	Lactobacillales	Streptococcaceae	Streptococcus	uncultured_bacterium
85052c071a8bd0a515ef2a2536239f90	0.00197312	21	NA	0.753495	0.753495	FALSE	1	d__Bacteria	Firmicutes	Bacilli	Lactobacillales	Streptococcaceae	Streptococcus	Streptococcus_salivarius
da4fd06ec1dda0acfb68b3231d59b653	0.00210725	21	NA	0.753495	0.753495	FALSE	1	d__Bacteria	Actinobacteriota	Actinobacteria	Bifidobacteriales	Bifidobacteriaceae	Bifidobacterium	Bifidobacterium_longum
2199c84f13f39890b4b217359347367e	0.0039851	22	NA	0.762739	0.762739	FALSE	1	d__Bacteria	Actinobacteriota	Coriobacteriia	Coriobacteriales	Coriobacteriaceae	Collinsella	uncultured_bacterium
23f60f6f6c9b3eb5178fa95f701516ba	0.00387401	22	NA	0.762739	0.762739	FALSE	1	d__Bacteria	Firmicutes	Bacilli	Staphylococcales	Staphylococcaceae	Staphylococcus	NA
4c7bef59895535131a337bd7875f5aff	0.00127636	22	NA	0.762739	0.762739	FALSE	1	d__Archaea	Euryarchaeota	Methanobacteria	Methanobacteriales	Methanobacteriaceae	Methanosphaera	uncultured_methanogenic
6cf761f801f513e585261c0b340ea0fb	0.00201259	22	NA	0.762739	0.762739	FALSE	1	d__Bacteria	Cyanobacteria	Cyanobacteriia	Chloroplast	Chloroplast	Chloroplast	NA
c665aa0260b17f33f45ce321607c4f65	0.00181828	22	NA	0.762739	0.762739	FALSE	1	d__Bacteria	Actinobacteriota	Actinobacteria	Corynebacteriales	Corynebacteriaceae	Corynebacterium	uncultured_bacterium
da2971cad9dccfb1ec218846cd6f89fb	0.00462032	22	NA	0.762739	0.762739	FALSE	1	d__Archaea	Euryarchaeota	Methanobacteria	Methanobacteriales	Methanobacteriaceae	Methanobrevibacter	NA
2544f41891d6a6e45435848496ea97cc	0.00166151	23	NA	0.771749	0.771749	FALSE	1	d__Bacteria	Cyanobacteria	Cyanobacteriia	Chloroplast	Chloroplast	Chloroplast	NA
61fca25e929d2ca038734ec9c4b8e2a5	0.00159746	23	NA	0.771749	0.771749	FALSE	1	d__Bacteria	Firmicutes	Bacilli	Lactobacillales	Streptococcaceae	Streptococcus	NA
96c9cc6f60f9ed290e02c5bf8163435a	0.00492536	23	NA	0.771749	0.771749	FALSE	1	d__Bacteria	Firmicutes	Bacilli	Lactobacillales	Streptococcaceae	Streptococcus	uncultured_bacterium
27dcb1d41745c5e2791b98a06a35d290	0.00555783	24	NA	0.780528	0.780528	FALSE	1	d__Archaea	Euryarchaeota	Methanobacteria	Methanobacteriales	Methanobacteriaceae	Methanobrevibacter	NA
3ad6f34cf1f2319a087d12ae0fa161c2	0.00197195	24	NA	0.780528	0.780528	FALSE	1	d__Bacteria	Firmicutes	Bacilli	Lactobacillales	Streptococcaceae	Streptococcus	NA
a6eee2ba62f32e400c569765433f99d1	0.000966342	24	NA	0.780528	0.780528	FALSE	1	d__Archaea	Halobacterota	Methanomicrobia	Methanomicrobiales	Methanomicrobiaceae	Methanoculleus	NA
b27bc4c9a969d8c7e52bf34ae253f975	0.00309264	24	NA	0.780528	0.780528	FALSE	1	d__Bacteria	Firmicutes	Bacilli	Lactobacillales	Streptococcaceae	Streptococcus	NA
bb910ac045214e8aa09c70bc2b628374	0.00301798	24	NA	0.780528	0.780528	FALSE	1	d__Bacteria	Firmicutes	Bacilli	Lactobacillales	Streptococcaceae	Streptococcus	NA
dc7415eacb3903f7a14ca46fcb8e9734	0.00283371	24	NA	0.780528	0.780528	FALSE	1	d__Bacteria	Firmicutes	Bacilli	Lactobacillales	Streptococcaceae	Streptococcus	NA
3abe5f0b51258c1b3edacc63d2fdc9e4	0.00175653	25	NA	0.789079	0.789079	FALSE	1	d__Bacteria	Actinobacteriota	Actinobacteria	Propionibacteriales	Propionibacteriaceae	Cutibacterium	uncultured_bacterium
dd737efa9f5726a99299c94191329523	0.00215744	25	NA	0.789079	0.789079	FALSE	1	d__Bacteria	Firmicutes	Bacilli	Lactobacillales	Streptococcaceae	Streptococcus	Streptococcus_salivarius
f110949144d32af6e9178828e9bad848	0.00139968	26	NA	0.797405	0.797405	FALSE	1	Unassigned	NA	NA	NA	NA	NA	NA
9b15a7655db2e68d50307e48e7f45e79	0.0151214	61	NA	0.79796	0.79796	FALSE	1	d__Archaea	Halobacterota	Methanosarcinia	Methanosarciniales	Methanosarcinaceae	Methanosarcina	NA
47feeb94c5935028476b68499b47f9c4	0.00218789	27	NA	0.805509	0.805509	FALSE	1	d__Bacteria	Actinobacteriota	Actinobacteria	Propionibacteriales	Propionibacteriaceae	Cutibacterium	uncultured_bacterium
4e602ade3fb9c0185ae9d1d3e928f352	0.00375627	27	NA	0.805509	0.805509	FALSE	1	d__Bacteria	Actinobacteriota	Actinobacteria	Bifidobacteriales	Bifidobacteriaceae	Bifidobacterium	Bifidobacterium_longum
9f5f6c74d9a0bca6bb6ecbabf695794c	0.00758332	27	NA	0.805509	0.805509	FALSE	1	d__Bacteria	Actinobacteriota	Coriobacteriia	Coriobacteriales	Coriobacteriaceae	Collinsella	uncultured_bacterium
a1b5fbe38f823a850d894e1114069d73	0.00159351	27	NA	0.805509	0.805509	FALSE	1	d__Bacteria	Cyanobacteria	Cyanobacteriia	Chloroplast	Chloroplast	Chloroplast	NA
dd1d9303f437d26cedd520bbf43a1178	0.00566304	27	NA	0.805509	0.805509	FALSE	1	d__Bacteria	Firmicutes	Bacilli	Lactobacillales	Streptococcaceae	Streptococcus	NA
e732993502eef110e3540d4f9d8ceeda	0.00215103	27	NA	0.805509	0.805509	FALSE	1	Unassigned	NA	NA	NA	NA	NA	NA
20236666485652b1bbf0cb3aa6fdfcb9	0.00377715	28	NA	0.813393	0.813393	FALSE	1	d__Bacteria	Firmicutes	Bacilli	Lactobacillales	Streptococcaceae	Streptococcus	NA
7173731458c62fe0b5c9082480e14b62	0.00653226	28	NA	0.813393	0.813393	FALSE	1	d__Bacteria	Actinobacteriota	Actinobacteria	Bifidobacteriales	Bifidobacteriaceae	Bifidobacterium	Bifidobacterium_longum
f1d258a5139adee214dd642534b6a44a	0.00184253	28	NA	0.813393	0.813393	FALSE	1	d__Archaea	Halobacterota	Methanomicrobia	Methanomicrobiales	Methanomicrobiaceae	Methanoculleus	NA
d74b90e3280ae52a68bcfa38ba973f94	0.017306	63	NA	0.816499	0.816499	FALSE	1	d__Archaea	Halobacterota	Methanomicrobia	Methanomicrobiales	Methanomicrobiaceae	Methanoculleus	NA
dcec85eb1186793545ce22612019e5c4	0.0019753	29	NA	0.821062	0.821062	FALSE	1	d__Bacteria	Actinobacteriota	Actinobacteria	Propionibacteriales	Propionibacteriaceae	Cutibacterium	uncultured_bacterium
bf01eb2927819fafa8d576e9d6dba898	0.00208568	31	NA	0.835764	0.835764	FALSE	1	d__Archaea	Halobacterota	Methanomicrobia	Methanomicrobiales	Methanomicrobiaceae	Methanoculleus	NA
b8ac26c4b248f5f0afc5031fc9e3287c	0.0124014	66	NA	0.842904	0.842904	FALSE	1	d__Archaea	Halobacterota	Methanosarcinia	Methanosarciniales	Methanosarcinaceae	Methanosarcina	NA
8b6dd2e64f8eb2a703302e2ab8c51bb8	0.00317785	33	NA	0.849637	0.849637	FALSE	1	d__Bacteria	Firmicutes	Bacilli	Lactobacillales	Streptococcaceae	Streptococcus	Streptococcus_salivarius
ba3e36640a6745bbddd3f30f0f896520	0.0260651	67	NA	0.85132	0.85132	FALSE	1	d__Archaea	Halobacterota	Methanosarcinia	Methanosarciniales	Methanosarcinaceae	Methanosarcina	NA
8c59236b420a9b6564be2371ca52621f	0.00253494	34	NA	0.856271	0.856271	FALSE	1	Unassigned	NA	NA	NA	NA	NA	NA
7b9eb7b627b41f769c5307551941c6a0	0.0120683	69	NA	0.867555	0.867555	FALSE	1	d__Archaea	Halobacterota	Methanomicrobia	Methanomicrobiales	Methanomicrobiaceae	Methanoculleus	NA
ceb875a1be1335aaeb85ef0e5ef91d82	0.0206058	69	NA	0.867555	0.867555	FALSE	1	d__Archaea	Halobacterota	Methanosarcinia	Methanosarciniales	Methanosarcinaceae	Methanosarcina	NA
809724e56cc448433446946833f07fa8	0.00308408	36	NA	0.868947	0.868947	FALSE	1	d__Bacteria	Actinobacteriota	Actinobacteria	Propionibacteriales	Propionibacteriaceae	Cutibacterium	uncultured_bacterium
e2550816cf7778cefdbe745783bf9eec	0.00219053	36	NA	0.868947	0.868947	FALSE	1	Unassigned	NA	NA	NA	NA	NA	NA
12af49773b6543535e038f266d8b644a	0.0028505	37	NA	0.874995	0.874995	FALSE	1	d__Bacteria	Firmicutes	Bacilli	Lactobacillales	Streptococcaceae	Streptococcus	Streptococcus_salivarius
03cb61f271d821dab456532ba3332bf2	0.00482001	39	NA	0.886529	0.886529	FALSE	1	d__Archaea	Euryarchaeota	Methanobacteria	Methanobacteriales	Methanothermobacteriaceae	Methanothermobacter	NA
c0dbf5b49dc90d0baaadc4678b3f630b	0.00287245	40	NA	0.892019	0.892019	FALSE	1	d__Archaea	Halobacterota	Methanomicrobia	Methanomicrobiales	Methanomicrobiaceae	Methanoculleus	NA
e3c08aa660bd38035bb437b896fb368e	0.00451207	41	NA	0.89733	0.89733	FALSE	1	d__Bacteria	Firmicutes	Bacilli	Staphylococcales	Staphylococcaceae	Staphylococcus	Staphylococcus_epidermidis
633ac1558731446946f7d5ac2640b247	0.0112076	42	NA	0.902463	0.902463	FALSE	1	d__Bacteria	Firmicutes	Clostridia	Clostridiales	Clostridiaceae	Clostridium_sensu_stricto_1	Clostridium_perfringens
cb722c04c3e657acf60ecf8cb4784302	0.00395457	42	NA	0.902463	0.902463	FALSE	1	d__Bacteria	Actinobacteriota	Actinobacteria	Propionibacteriales	Propionibacteriaceae	Cutibacterium	uncultured_bacterium
22056f06af0a435c05652f2cd2b693d7	0.00691074	43	NA	0.907423	0.907423	FALSE	1	d__Archaea	Euryarchaeota	Methanobacteria	Methanobacteriales	Methanothermobacteriaceae	Methanothermobacter	NA
5b3ca3857308feab6bd07ca11857409c	0.00360317	43	NA	0.907423	0.907423	FALSE	1	d__Archaea	Euryarchaeota	Methanobacteria	Methanobacteriales	Methanothermobacteriaceae	Methanothermobacter	NA
2eff1fa985759f9982407510cc9efeaa	0.0137645	44	NA	0.912211	0.912211	FALSE	1	d__Bacteria	Firmicutes	Clostridia	Clostridiales	Clostridiaceae	Clostridium_sensu_stricto_1	Clostridium_perfringens
4453c5541f84ce742c86ce2cd21b134c	0.0116602	45	NA	0.916832	0.916832	FALSE	1	d__Bacteria	Firmicutes	Clostridia	Clostridiales	Clostridiaceae	Clostridium_sensu_stricto_1	Clostridium_perfringens
cc06909a7d0bfe1e3b995ca2c51a1e7d	0.00589403	45	NA	0.916832	0.916832	FALSE	1	d__Archaea	Halobacterota	Methanomicrobia	Methanomicrobiales	Methanomicrobiaceae	Methanoculleus	NA
c413649585eff61a76a79596e8196ff6	0.00686244	47	NA	0.925581	0.925581	FALSE	1	d__Bacteria	Firmicutes	Bacilli	Lactobacillales	Enterococcaceae	Enterococcus	NA
731ce897b522dc06b0a311cf26d7c8c3	0.00471013	49	NA	0.933693	0.933693	FALSE	1	d__Bacteria	Actinobacteriota	Actinobacteria	Propionibacteriales	Propionibacteriaceae	Cutibacterium	uncultured_bacterium
1c8a4e2a12571496e862bce2f07fb82a	0.00745141	50	NA	0.937519	0.937519	FALSE	1	d__Bacteria	Actinobacteriota	Actinobacteria	Propionibacteriales	Propionibacteriaceae	Cutibacterium	uncultured_bacterium
8b5a98b595fc14082c28d39645553346	0.00587703	50	NA	0.937519	0.937519	FALSE	1	d__Archaea	Halobacterota	Methanomicrobia	Methanomicrobiales	Methanomicrobiaceae	Methanoculleus	NA
27e81733a11ccd1b3f3b61bdc86ecb53	0.00711837	51	NA	0.941194	0.941194	FALSE	1	d__Bacteria	Firmicutes	Bacilli	Lactobacillales	Enterococcaceae	Enterococcus	NA
a718babb8b26dd8432647076867824ae	0.00947833	51	NA	0.941194	0.941194	FALSE	1	d__Bacteria	Firmicutes	Bacilli	Lactobacillales	Enterococcaceae	Enterococcus	NA
b8c7709de59bbc9aac106928ae931142	0.0205827	51	NA	0.941194	0.941194	FALSE	1	d__Bacteria	Firmicutes	Clostridia	Clostridiales	Clostridiaceae	Clostridium_sensu_stricto_1	Clostridium_perfringens
bd8a793ea226da6d7c47b1aeac2775ff	0.0278509	51	NA	0.941194	0.941194	FALSE	1	d__Bacteria	Firmicutes	Clostridia	Clostridiales	Clostridiaceae	Clostridium_sensu_stricto_1	Clostridium_perfringens
5c480a7235e35b4f14b3beb6422d49ee	0.0157094	54	NA	0.95135	0.95135	FALSE	1	d__Bacteria	Firmicutes	Bacilli	Lactobacillales	Enterococcaceae	Enterococcus	NA
c9d99743a7386e3b98f1c1a27b4a456e	0.00610769	54	NA	0.95135	0.95135	FALSE	1	d__Bacteria	Actinobacteriota	Actinobacteria	Propionibacteriales	Propionibacteriaceae	Cutibacterium	uncultured_bacterium
443b1ecc2e9faba951311ab0219e1fe0	0.00865761	55	NA	0.954455	0.954455	FALSE	1	d__Bacteria	Firmicutes	Bacilli	Staphylococcales	Staphylococcaceae	Staphylococcus	Staphylococcus_epidermidis
7a2f66e196cf8745f76689c922de0744	0.0122901	55	NA	0.954455	0.954455	FALSE	1	d__Bacteria	Firmicutes	Bacilli	Lactobacillales	Enterococcaceae	Enterococcus	NA
d897ec83608ceac5befb3f8c4658aaf3	0.00824779	55	NA	0.954455	0.954455	FALSE	1	d__Bacteria	Firmicutes	Bacilli	Staphylococcales	Staphylococcaceae	Staphylococcus	Staphylococcus_epidermidis
91168e2f03c56611568f5fd9c9f3562d	0.010984	56	NA	0.957426	0.957426	FALSE	1	d__Archaea	Halobacterota	Methanosarcinia	Methanosarciniales	Methanosarcinaceae	Methanosarcina	NA
e2fa6004c2d7fb70b9ab8725a90a7a4e	0.0199809	56	NA	0.957426	0.957426	FALSE	1	d__Bacteria	Firmicutes	Bacilli	Lactobacillales	Enterococcaceae	Enterococcus	NA
d204a0b9051791713260d80cb276f3b8	0.00785026	57	NA	0.960264	0.960264	FALSE	1	d__Bacteria	Firmicutes	Bacilli	Staphylococcales	Staphylococcaceae	Staphylococcus	Staphylococcus_epidermidis
3451f0d4475ad69ee049e07d7a8b718d	0.00917091	58	NA	0.962973	0.962973	FALSE	1	d__Bacteria	Actinobacteriota	Actinobacteria	Propionibacteriales	Propionibacteriaceae	Cutibacterium	uncultured_bacterium
fe4adaedbe93486cd89917606995841b	0.0109656	58	NA	0.962973	0.962973	FALSE	1	d__Bacteria	Actinobacteriota	Actinobacteria	Propionibacteriales	Propionibacteriaceae	Cutibacterium	uncultured_bacterium
f660f35cd19e6b974372118008863bff	0.0129172	61	NA	0.970357	0.970357	FALSE	1	d__Bacteria	Actinobacteriota	Actinobacteria	Propionibacteriales	Propionibacteriaceae	Cutibacterium	uncultured_bacterium
29c93776a8d5f42a4cbdb00c3ed085c4	0.0139319	62	NA	0.97258	0.97258	FALSE	1	d__Archaea	Halobacterota	Methanomicrobia	Methanomicrobiales	Methanomicrobiaceae	Methanoculleus	NA
7ef2a4beead051a26b3c7a39ae383868	0.0238461	64	NA	0.976688	0.976688	FALSE	1	d__Archaea	Halobacterota	Methanomicrobia	Methanomicrobiales	Methanomicrobiaceae	Methanoculleus	NA
9a2fbb46dc1cd465c5e0d3e0f26c1a7a	0.0170636	66	NA	0.980363	0.980363	FALSE	1	d__Bacteria	Actinobacteriota	Actinobacteria	Propionibacteriales	Propionibacteriaceae	Cutibacterium	uncultured_bacterium
ee787080c7b343af638b2c07e0bf88ad	0.0211107	69	NA	0.985119	0.985119	FALSE	1	d__Archaea	Halobacterota	Methanomicrobia	Methanomicrobiales	Methanomicrobiaceae	Methanoculleus	NA
0072580de8dea767b813719e5691849a	3.72509e-05	1	NA	NA	NA	FALSE	NA	d__Bacteria	Firmicutes	Clostridia	Lachnospirales	Lachnospiraceae	Blautia	uncultured_bacterium
00a13ff682311bd8c7f159e3e0222573	4.17922e-06	1	NA	NA	NA	FALSE	NA	d__Bacteria	Firmicutes	Negativicutes	Veillonellales-Selenomonadales	Selenomonadaceae	Megamonas	NA
00ab80560a628b6168ef7c6bd261183e	2.7374e-05	1	NA	NA	NA	FALSE	NA	d__Bacteria	Firmicutes	Clostridia	Lachnospirales	Lachnospiraceae	Blautia	NA
00b3c6e850462453f3f866d6482b7aa5	1.13521e-05	1	NA	NA	NA	FALSE	NA	d__Archaea	Halobacterota	Methanomicrobia	Methanomicrobiales	Methanomicrobiaceae	Methanoculleus	NA
00cd184daf8c5ee22ac0dc84438b4a70	1.59276e-05	1	NA	NA	NA	FALSE	NA	d__Bacteria	Actinobacteriota	Coriobacteriia	Coriobacteriales	Eggerthellaceae	Senegalimassilia	uncultured_bacterium
00de19fc6814cb76b8a09808e906f2ca	5.42667e-05	1	NA	NA	NA	FALSE	NA	d__Bacteria	Firmicutes	Bacilli	Lactobacillales	Streptococcaceae	Streptococcus	NA
00f9e2573afd0afa86df327405379b79	7.77221e-05	1	NA	NA	NA	FALSE	NA	d__Bacteria	Fusobacteriota	Fusobacteriia	Fusobacteriales	Leptotrichiaceae	Leptotrichia	uncultured_bacterium
00fd4476a93356676ccedc662a38c242	2.45311e-05	1	NA	NA	NA	FALSE	NA	d__Archaea	Halobacterota	Methanomicrobia	Methanomicrobiales	Methanomicrobiaceae	Methanoculleus	NA
0109164ed0798751ff0ce30a3e4100e8	2.5248e-06	1	NA	NA	NA	FALSE	NA	Unassigned	NA	NA	NA	NA	NA	NA
011a906e96fcf00e3a5efa7ed5045c2a	4.15471e-06	1	NA	NA	NA	FALSE	NA	Unassigned	NA	NA	NA	NA	NA	NA
0133e2107dd3cf8d35f55763d6e9482d	1.61188e-06	1	NA	NA	NA	FALSE	NA	d__Bacteria	Firmicutes	Bacilli	Bacillales	Bacillaceae	Anoxybacillus	NA
013d2ee7df6aedce9ac7bb826569d9df	1.22944e-05	1	NA	NA	NA	FALSE	NA	d__Bacteria	Firmicutes	Clostridia	Lachnospirales	Lachnospiraceae	Eisenbergiella	NA
0140973afd1e7b03bdca4d9bd5e0b8df	9.71335e-06	1	NA	NA	NA	FALSE	NA	d__Bacteria	Firmicutes	Clostridia	Lachnospirales	Lachnospiraceae	Roseburia	NA
018e0f3b20be2b46265f5b58c0e8e7de	5.54218e-06	1	NA	NA	NA	FALSE	NA	d__Bacteria	Actinobacteriota	Actinobacteria	Micrococcales	Microbacteriaceae	Leucobacter	NA
01c1430ec1c84c1e301d938c8ab47e78	8.2692e-06	1	NA	NA	NA	FALSE	NA	d__Bacteria	Firmicutes	Bacilli	Bacillales	Bacillaceae	Caldibacillus	uncultured_compost
01d53c07465c7a91cf9ac7dcf2ea90b3	6.73279e-06	1	NA	NA	NA	FALSE	NA	Unassigned	NA	NA	NA	NA	NA	NA
02386d57a2a3ceaabb82c3191384606d	4.61776e-05	1	NA	NA	NA	FALSE	NA	d__Bacteria	Fusobacteriota	Fusobacteriia	Fusobacteriales	Leptotrichiaceae	Leptotrichia	uncultured_bacterium
02438bb0defe5151b39f8793321bdffb	4.18328e-06	1	NA	NA	NA	FALSE	NA	d__Bacteria	Actinobacteriota	Actinobacteria	Propionibacteriales	Propionibacteriaceae	Luteococcus	NA
024947b42c1c7bd16571028ecdb78d9e	7.91705e-06	1	NA	NA	NA	FALSE	NA	d__Bacteria	Firmicutes	Clostridia	Oscillospirales	[Eubacterium]_coprostanoligenes_group	[Eubacterium]_coprostanoligenes_group	NA
02a76de4abaae6664c21ea0b0139d21c	5.95402e-06	1	NA	NA	NA	FALSE	NA	d__Bacteria	Firmicutes	Dethiobacteria	Dethiobacterales	Dethiobacteraceae	uncultured	uncultured_bacterium
02be3373343c6b4927facc3a902e82be	2.93498e-06	1	NA	NA	NA	FALSE	NA	Unassigned	NA	NA	NA	NA	NA	NA
02de08f7f15063010527df335a881217	0.00022784	1	NA	NA	NA	FALSE	NA	d__Bacteria	Firmicutes	Negativicutes	Veillonellales-Selenomonadales	Selenomonadaceae	Megamonas	uncultured_bacterium
0307d1897523cb3331ad6c948c73a87b	1.10608e-05	1	NA	NA	NA	FALSE	NA	d__Archaea	Halobacterota	Methanomicrobia	Methanomicrobiales	Methanomicrobiaceae	Methanoculleus	NA
030f59a5cd3dc73dfb618aa973a8d370	7.03657e-06	1	NA	NA	NA	FALSE	NA	d__Bacteria	Firmicutes	Limnochordia	Limnochordia	Limnochordia	Hydrogenispora	uncultured_bacterium
031a876663c082e8e27aa54d154a2523	9.71335e-06	1	NA	NA	NA	FALSE	NA	d__Bacteria	Firmicutes	Clostridia	Lachnospirales	Lachnospiraceae	NA	NA
032aa674d94edee388c7a49f04b05f6d	1.12119e-05	1	NA	NA	NA	FALSE	NA	d__Bacteria	Actinobacteriota	Actinobacteria	Propionibacteriales	Propionibacteriaceae	Cutibacterium	uncultured_bacterium
03553db3b6226a944f73c5fe4c9d010d	1.0071e-05	1	NA	NA	NA	FALSE	NA	d__Bacteria	Firmicutes	Clostridia	Oscillospirales	Ruminococcaceae	NA	NA
0357e92015b68627eafaf52a05dc2d53	4.12198e-06	1	NA	NA	NA	FALSE	NA	d__Bacteria	Firmicutes	Clostridia	Peptostreptococcales-Tissierellales	Anaerovoracaceae	Family_XIII_AD3011_group	uncultured_bacterium
037442f41183fdc91a4e11b6a7570dc4	6.71398e-06	1	NA	NA	NA	FALSE	NA	d__Bacteria	Firmicutes	Bacilli	Lactobacillales	Streptococcaceae	Streptococcus	Streptococcus_sp.
03800a09ed9c951a7a9c0499e7afa125	6.03566e-06	1	NA	NA	NA	FALSE	NA	Unassigned	NA	NA	NA	NA	NA	NA
0384210609782d99b49fe5092172abd4	2.03348e-05	1	NA	NA	NA	FALSE	NA	d__Bacteria	Firmicutes	Clostridia	Lachnospirales	Lachnospiraceae	uncultured	uncultured_bacterium
03a282b61ba039b5caf65f3c3e4e11d5	5.16987e-05	1	NA	NA	NA	FALSE	NA	d__Archaea	Halobacterota	Methanosarcinia	Methanosarciniales	Methanosarcinaceae	Methanosarcina	NA
03c00451783ea0f13975e4258dcc4d16	3.39958e-06	1	NA	NA	NA	FALSE	NA	d__Bacteria	Actinobacteriota	Actinobacteria	Propionibacteriales	Nocardioidaceae	Nocardioides	NA
03e00ae55bb1c0aacc2ec055d4c010e7	6.62274e-06	1	NA	NA	NA	FALSE	NA	d__Bacteria	Firmicutes	Clostridia	Lachnospirales	Lachnospiraceae	uncultured	uncultured_organism
03f0099170d01dc200f985e893cf8976	7.36985e-05	1	NA	NA	NA	FALSE	NA	d__Bacteria	Firmicutes	Clostridia	Lachnospirales	Lachnospiraceae	Lachnoclostridium	uncultured_organism
042a2dbc8e78905f445e00872c93f96d	1.10591e-05	1	NA	NA	NA	FALSE	NA	d__Bacteria	Actinobacteriota	Actinobacteria	Corynebacteriales	Corynebacteriaceae	Corynebacterium	uncultured_bacterium
0432620f5f3f01a381217d06cad41c8a	4.41827e-05	1	NA	NA	NA	FALSE	NA	d__Bacteria	Actinobacteriota	Actinobacteria	Corynebacteriales	Corynebacteriaceae	Corynebacterium	uncultured_bacterium
043dd202ce3c2e9f8231853146330fc1	5.209e-05	1	NA	NA	NA	FALSE	NA	d__Bacteria	Actinobacteriota	Actinobacteria	Corynebacteriales	Corynebacteriaceae	Corynebacterium	Corynebacterium_bovis
044c548fbbae3c8b956de6a13b05d89e	3.50209e-06	1	NA	NA	NA	FALSE	NA	d__Bacteria	Actinobacteriota	Actinobacteria	Corynebacteriales	Corynebacteriaceae	Corynebacterium	uncultured_bacterium
04674ee81970592f84596aacdef48aaf	2.50034e-05	1	NA	NA	NA	FALSE	NA	Unassigned	NA	NA	NA	NA	NA	NA
046e67660b148da5bca40a62a6d404aa	7.33842e-06	1	NA	NA	NA	FALSE	NA	Unassigned	NA	NA	NA	NA	NA	NA
047d28e30debca55600e6e4f47412c3d	5.02515e-06	1	NA	NA	NA	FALSE	NA	d__Bacteria	Firmicutes	Limnochordia	Limnochordia	Limnochordia	Hydrogenispora	uncultured_bacterium
04fa47edd1598723fcd1b3c307d6d276	2.15112e-05	1	NA	NA	NA	FALSE	NA	d__Archaea	Halobacterota	Methanomicrobia	Methanomicrobiales	Methanomicrobiaceae	Methanoculleus	NA
050e42fb3fa4c1116d9b95a5d6d1bb57	6.20849e-06	1	NA	NA	NA	FALSE	NA	d__Bacteria	Firmicutes	Clostridia	Peptostreptococcales-Tissierellales	Anaerovoracaceae	[Eubacterium]_brachy_group	uncultured_bacterium
051685c23e27a2b374daa6169b8459c5	4.64344e-05	1	NA	NA	NA	FALSE	NA	d__Bacteria	Actinobacteriota	Actinobacteria	Pseudonocardiales	Pseudonocardiaceae	Saccharopolyspora	NA
0516ceb24e506a50a2232425a26849cd	5.08369e-05	1	NA	NA	NA	FALSE	NA	d__Bacteria	Firmicutes	Clostridia	Lachnospirales	Lachnospiraceae	Lachnospiraceae_NK4A136_group	uncultured_bacterium
05a10e80accb4c68f941cf5bcd8a274b	1.71833e-06	1	NA	NA	NA	FALSE	NA	d__Bacteria	Actinobacteriota	Coriobacteriia	Coriobacteriales	Coriobacteriales_Incertae_Sedis	Raoultibacter	NA
05c841e783207ba1d52da01c47244cb2	4.66713e-05	1	NA	NA	NA	FALSE	NA	d__Bacteria	Firmicutes	Limnochordia	Limnochordia	Limnochordia	Hydrogenispora	NA
05dc496d507e254a4a163bb9fc7f63f3	1.62877e-05	1	NA	NA	NA	FALSE	NA	d__Archaea	Halobacterota	Methanosarcinia	Methanosarciniales	Methanosarcinaceae	Methanosarcina	NA
05ee02e6839f55e2c70adf450ed902f9	6.83796e-06	1	NA	NA	NA	FALSE	NA	Unassigned	NA	NA	NA	NA	NA	NA
05f42c3a167a35746ec9ad43bfe3d2b9	2.01035e-05	1	NA	NA	NA	FALSE	NA	d__Bacteria	Firmicutes	Bacilli	Lactobacillales	Lactobacillaceae	Lactobacillus	Lactobacillus_fermentum
064e7f121d7690b95a2b072f341c1958	4.79047e-06	1	NA	NA	NA	FALSE	NA	d__Bacteria	Firmicutes	Bacilli	Staphylococcales	Staphylococcaceae	Staphylococcus	Staphylococcus_epidermidis
0679afc8920a8b20363005d175dd2329	3.51812e-05	1	NA	NA	NA	FALSE	NA	d__Bacteria	Firmicutes	Clostridia	Lachnospirales	Lachnospiraceae	NA	NA
068420aedd67b7843e442243d6fe88a9	6.55391e-06	1	NA	NA	NA	FALSE	NA	Unassigned	NA	NA	NA	NA	NA	NA
06a84b3b755b8c48514e252c121b0c51	9.54381e-05	1	NA	NA	NA	FALSE	NA	d__Bacteria	Firmicutes	Negativicutes	Veillonellales-Selenomonadales	Selenomonadaceae	Selenomonas	uncultured_bacterium
06a9f4785dff7f109384c16a27264bd1	1.62382e-06	1	NA	NA	NA	FALSE	NA	Unassigned	NA	NA	NA	NA	NA	NA
06e493dbfc46d913a22e4e6c3b84d2e5	3.95179e-05	1	NA	NA	NA	FALSE	NA	d__Bacteria	Firmicutes	Clostridia	Oscillospirales	Oscillospiraceae	NA	NA
06f8e61970bd55b1fa3f49a1d0483c95	8.69624e-07	1	NA	NA	NA	FALSE	NA	d__Bacteria	Firmicutes	Clostridia	Christensenellales	Christensenellaceae	Christensenellaceae_R-7_group	uncultured_bacterium
06ff5eb58429350422454d3c6ca67c3c	1.18978e-06	1	NA	NA	NA	FALSE	NA	d__Bacteria	Actinobacteriota	Actinobacteria	Actinomycetales	Actinomycetaceae	Actinomyces	NA
0720e6a47592c02f65ca8fb90b0391bd	2.51906e-06	1	NA	NA	NA	FALSE	NA	d__Bacteria	Firmicutes	Clostridia	Oscillospirales	Oscillospiraceae	Colidextribacter	uncultured_bacterium
0731fa8d7d9afae23dec7d6d7301daa4	0.00014608	1	NA	NA	NA	FALSE	NA	d__Bacteria	Actinobacteriota	Coriobacteriia	Coriobacteriales	Coriobacteriaceae	Collinsella	uncultured_bacterium
0751ab8da96fe17b7c39d21b9e80cd3f	2.25138e-05	1	NA	NA	NA	FALSE	NA	d__Bacteria	Actinobacteriota	Actinobacteria	Corynebacteriales	Corynebacteriaceae	Corynebacterium	uncultured_bacterium
07867575fa1c49f945ab171d4c7d565d	3.7658e-05	1	NA	NA	NA	FALSE	NA	Unassigned	NA	NA	NA	NA	NA	NA
07c7e9f6b075ca471db34ce4387497ae	1.37914e-05	1	NA	NA	NA	FALSE	NA	d__Bacteria	Actinobacteriota	Actinobacteria	Propionibacteriales	Propionibacteriaceae	Friedmanniella	uncultured_bacterium
07cf7a4546b1937b07aa8e3adcd97982	4.6837e-06	1	NA	NA	NA	FALSE	NA	d__Bacteria	Actinobacteriota	Actinobacteria	Corynebacteriales	Corynebacteriaceae	Turicella	uncultured_bacterium
07ff93a5ee8c7a584e36121f00f0056d	1.51491e-05	1	NA	NA	NA	FALSE	NA	d__Bacteria	Fusobacteriota	Fusobacteriia	Fusobacteriales	Leptotrichiaceae	Sneathia	NA
082ed495abf2ad452b75505a7a42d5d4	3.52244e-05	1	NA	NA	NA	FALSE	NA	d__Bacteria	Firmicutes	Clostridia	Peptostreptococcales-Tissierellales	Peptostreptococcaceae	Romboutsia	Romboutsia_hominis
08324c64877a80d1faf1c5f7c5963be8	1.59352e-05	1	NA	NA	NA	FALSE	NA	d__Archaea	Euryarchaeota	Methanobacteria	Methanobacteriales	Methanothermobacteriaceae	Methanothermobacter	NA
084e83d400d0c2b458913e1290e3bf83	2.24243e-05	1	NA	NA	NA	FALSE	NA	d__Bacteria	Firmicutes	Clostridia	Oscillospirales	Ruminococcaceae	Ruminococcus	uncultured_bacterium
0866af59e9af5cd5ba6bec231bab22ce	3.27549e-06	1	NA	NA	NA	FALSE	NA	d__Bacteria	Firmicutes	Clostridia	Lachnospirales	Lachnospiraceae	Blautia	uncultured_bacterium
08ae5edc4d5653b91b386484dfaf51cb	1.75222e-05	1	NA	NA	NA	FALSE	NA	d__Archaea	Halobacterota	Methanomicrobia	Methanomicrobiales	Methanomicrobiaceae	Methanoculleus	NA
0951d07c967791d2980f287594e6b9a6	3.93235e-06	1	NA	NA	NA	FALSE	NA	d__Bacteria	Firmicutes	Clostridia	Lachnospirales	Lachnospiraceae	Stomatobaculum	NA
095f3f8c3468b68771d140e118f691ad	4.02071e-05	1	NA	NA	NA	FALSE	NA	d__Bacteria	Firmicutes	Clostridia	Lachnospirales	Lachnospiraceae	Anaerostipes	uncultured_organism
09ad051f88fe687c93c996e495ceda06	7.99577e-06	1	NA	NA	NA	FALSE	NA	d__Bacteria	Cyanobacteria	Cyanobacteriia	Chloroplast	Chloroplast	Chloroplast	uncultured_bacterium
09d88345a4bcf2e8d6a037d4e3d0747c	5.89919e-06	1	NA	NA	NA	FALSE	NA	Unassigned	NA	NA	NA	NA	NA	NA
0a079331df46c4c829cd9df75609f51c	1.74017e-05	1	NA	NA	NA	FALSE	NA	d__Bacteria	Firmicutes	Clostridia	Lachnospirales	Lachnospiraceae	Blautia	uncultured_bacterium
0a3953f391a4d7d3340ebc91371b93c3	1.05526e-05	1	NA	NA	NA	FALSE	NA	d__Bacteria	Firmicutes	Clostridia	Peptostreptococcales-Tissierellales	Anaerovoracaceae	Family_XIII_AD3011_group	uncultured_bacterium
0a5a2baac01c9879c9f1ecabd8cb2741	1.07081e-05	1	NA	NA	NA	FALSE	NA	d__Bacteria	Firmicutes	Clostridia	Lachnospirales	Lachnospiraceae	Eisenbergiella	NA
0a8863ac17ac804cd4056b1b6f16906a	2.93537e-06	1	NA	NA	NA	FALSE	NA	d__Archaea	Halobacterota	Methanosarcinia	Methanosarciniales	Methanosarcinaceae	Methanosarcina	NA
0a896e53161dd0dbf5eca0f03495def0	1.39986e-05	1	NA	NA	NA	FALSE	NA	d__Bacteria	Firmicutes	Limnochordia	Limnochordia	Limnochordia	Hydrogenispora	uncultured_Clostridia
0aa3a9414828eeb93351d0276be69a8b	1.58946e-05	1	NA	NA	NA	FALSE	NA	d__Bacteria	Firmicutes	Clostridia	Lachnospirales	Lachnospiraceae	Blautia	uncultured_bacterium
0aa3b1e41331e558e30f1e1032160b5d	6.61574e-06	1	NA	NA	NA	FALSE	NA	d__Bacteria	Firmicutes	Clostridia	Clostridia	Hungateiclostridiaceae	Ruminiclostridium	NA
0acdbc1c38020f9784c80f3d53205fc6	6.2186e-06	1	NA	NA	NA	FALSE	NA	d__Archaea	Halobacterota	Methanomicrobia	Methanomicrobiales	Methanomicrobiaceae	Methanoculleus	NA
0afd219f0264abde4aa5526f30448556	2.33357e-05	1	NA	NA	NA	FALSE	NA	d__Bacteria	Firmicutes	Clostridia	Lachnospirales	Lachnospiraceae	Hungatella	NA
0b23439e4d2c97027952ff1d29c036dd	9.09659e-05	1	NA	NA	NA	FALSE	NA	d__Bacteria	Cyanobacteria	Cyanobacteriia	Cyanobacteriales	Nostocaceae	NA	NA
0b2b21adf2ea30f9c20eda0d5c38af60	2.87893e-06	1	NA	NA	NA	FALSE	NA	Unassigned	NA	NA	NA	NA	NA	NA
0b8846b77011abb404e72c9cfe681246	2.27047e-05	1	NA	NA	NA	FALSE	NA	d__Archaea	Euryarchaeota	Methanobacteria	Methanobacteriales	Methanothermobacteriaceae	Methanothermobacter	NA
0b892cb44499f452fa52cb48fb430569	1.57596e-05	1	NA	NA	NA	FALSE	NA	d__Bacteria	Firmicutes	Bacilli	Lactobacillales	Lactobacillaceae	Lactobacillus	uncultured_bacterium
0bb38af322c4efe0738630fe237e494c	3.10106e-05	1	NA	NA	NA	FALSE	NA	d__Archaea	Halobacterota	Methanosarcinia	Methanosarciniales	Methanosarcinaceae	Methanosarcina	NA
0bd3d4b12d74d589de0b1ea4841c99cc	2.19846e-05	1	NA	NA	NA	FALSE	NA	d__Bacteria	Firmicutes	Bacilli	Lactobacillales	Leuconostocaceae	Leuconostoc	Leuconostoc_citreum
0bfd1ae8283512c25711abd74ff673cb	2.69899e-05	1	NA	NA	NA	FALSE	NA	d__Bacteria	Firmicutes	Clostridia	Lachnospirales	Lachnospiraceae	Blautia	uncultured_bacterium
0c05d1b3cdb59f6434890562903208f1	1.69077e-05	1	NA	NA	NA	FALSE	NA	d__Bacteria	Firmicutes	Bacilli	Lactobacillales	Enterococcaceae	Enterococcus	Enterococcus_phoeniculicola
0c07830867cb7ddb19ed4096f4a7aaff	1.2734e-05	1	NA	NA	NA	FALSE	NA	Unassigned	NA	NA	NA	NA	NA	NA
0c3a53d50771288d761eaee009e97502	6.83745e-06	1	NA	NA	NA	FALSE	NA	Unassigned	NA	NA	NA	NA	NA	NA
0c444dd83427effbfeba8d8917a7a31b	5.23433e-07	1	NA	NA	NA	FALSE	NA	d__Bacteria	Firmicutes	Clostridia	Lachnospirales	Lachnospiraceae	uncultured	NA
0c48dc1f466930e91650dea64144b6d2	9.17188e-06	1	NA	NA	NA	FALSE	NA	d__Bacteria	Actinobacteriota	Actinobacteria	Bifidobacteriales	Bifidobacteriaceae	Bifidobacterium	NA
0c6fc91c337d8b0d4092a45b7233ac7b	2.58927e-05	1	NA	NA	NA	FALSE	NA	d__Bacteria	Firmicutes	Clostridia	Oscillospirales	NA	NA	NA
0c835d07c9819bc263ef9a99877593d8	6.88023e-07	1	NA	NA	NA	FALSE	NA	Unassigned	NA	NA	NA	NA	NA	NA
0cb6c839fbed53f1de2a144f37c80923	3.11285e-05	1	NA	NA	NA	FALSE	NA	d__Bacteria	Firmicutes	Clostridia	Lachnospirales	Lachnospiraceae	Blautia	uncultured_bacterium
0cdadf4a49adae4dec8425b265b2ddfa	6.51891e-05	1	NA	NA	NA	FALSE	NA	d__Bacteria	Firmicutes	Clostridia	Lachnospirales	Lachnospiraceae	Blautia	uncultured_bacterium
0ce05cba9008a099df23305f8f971c4a	6.34349e-05	1	NA	NA	NA	FALSE	NA	d__Bacteria	Fusobacteriota	Fusobacteriia	Fusobacteriales	Leptotrichiaceae	Leptotrichia	uncultured_bacterium
0cf2ac968eef73ef4e98198c53436ca1	2.00946e-05	1	NA	NA	NA	FALSE	NA	d__Bacteria	Actinobacteriota	Coriobacteriia	Coriobacteriales	Eggerthellaceae	Gordonibacter	NA
0cf758942d86363305fa39f73ea4dbdf	9.51231e-06	1	NA	NA	NA	FALSE	NA	d__Bacteria	Actinobacteriota	Thermoleophilia	Solirubrobacterales	Solirubrobacteraceae	Solirubrobacter	NA
0d0b38e5d2ada7b00772dbfdb61aed99	0.000120621	1	NA	NA	NA	FALSE	NA	d__Bacteria	Firmicutes	Negativicutes	Veillonellales-Selenomonadales	Selenomonadaceae	Megamonas	NA
0d4a3b1a778d0645907ea9ca98a2a466	7.19165e-05	1	NA	NA	NA	FALSE	NA	d__Bacteria	Firmicutes	Clostridia	Lachnospirales	Lachnospiraceae	Eisenbergiella	NA
0da4ae26dda43a5e9bcbae33d36f5cca	2.09373e-06	1	NA	NA	NA	FALSE	NA	d__Bacteria	Firmicutes	Negativicutes	Veillonellales-Selenomonadales	Veillonellaceae	Veillonella	uncultured_bacterium
0dc4f992c01b9924629e2631eca3e9c4	6.97177e-06	1	NA	NA	NA	FALSE	NA	d__Bacteria	Actinobacteriota	Actinobacteria	Micrococcales	Micrococcaceae	Kocuria	NA
0de56414dcf78a203d8467f220eeec4a	2.01035e-05	1	NA	NA	NA	FALSE	NA	Unassigned	NA	NA	NA	NA	NA	NA
0e02d603ea627e280c69b79bbf77694e	8.30587e-05	1	NA	NA	NA	FALSE	NA	d__Archaea	Euryarchaeota	Methanobacteria	Methanobacteriales	Methanothermobacteriaceae	Methanothermobacter	NA
0e09aeb8edfca696942d4a9939e9c93a	1.63848e-06	1	NA	NA	NA	FALSE	NA	Unassigned	NA	NA	NA	NA	NA	NA
0e1b273e593c7a9d33e436427801a1d9	7.9319e-07	1	NA	NA	NA	FALSE	NA	d__Bacteria	Firmicutes	Clostridia	Clostridiales	Clostridiaceae	Clostridium_sensu_stricto_1	NA
0e2de2117d86663c15a2d3deaf3cfc62	1.78186e-05	1	NA	NA	NA	FALSE	NA	d__Bacteria	Actinobacteriota	Actinobacteria	Micrococcales	Microbacteriaceae	Microbacterium	NA
0e2fc7f625f08fd6468b34344d5d9e1b	3.14792e-06	1	NA	NA	NA	FALSE	NA	d__Bacteria	Actinobacteriota	Actinobacteria	Propionibacteriales	Propionibacteriaceae	Micropruina	NA
0e355c881e41d075bb306b9f9dfe0519	9.22238e-06	1	NA	NA	NA	FALSE	NA	Unassigned	NA	NA	NA	NA	NA	NA
0e4899177c643f7fe7dc097ac96b8d64	3.26699e-05	1	NA	NA	NA	FALSE	NA	d__Archaea	Thermoplasmatota	Thermoplasmata	Methanomassiliicoccales	Methanomethylophilaceae	Candidatus_Methanoplasma	uncultured_archaeon
0ea4ae8512aaa8a76bd159e3caf51a37	8.41599e-07	1	NA	NA	NA	FALSE	NA	d__Bacteria	Firmicutes	Clostridia	Lachnospirales	Lachnospiraceae	[Ruminococcus]_torques_group	NA
0ebf1551104d4fa2946d257de374cf32	7.21785e-06	1	NA	NA	NA	FALSE	NA	d__Bacteria	Firmicutes	Negativicutes	Veillonellales-Selenomonadales	NA	NA	NA
0ec4270ac843069e20f1d1edc4c69de9	3.53163e-05	1	NA	NA	NA	FALSE	NA	d__Bacteria	Actinobacteriota	Actinobacteria	Propionibacteriales	Nocardioidaceae	Nocardioides	uncultured_bacterium
0eec0a3945495d15d82882d604b0f8c1	6.83648e-05	1	NA	NA	NA	FALSE	NA	d__Archaea	Halobacterota	Methanomicrobia	Methanomicrobiales	Methanomicrobiaceae	Methanoculleus	NA
0ef9996b3e3eb2e75e210457fe6958ed	5.33591e-06	1	NA	NA	NA	FALSE	NA	d__Bacteria	Firmicutes	Limnochordia	Limnochordia	Limnochordia	Hydrogenispora	uncultured_bacterium
0f03136761b1d132dc450d670718503f	2.19004e-05	1	NA	NA	NA	FALSE	NA	d__Archaea	Euryarchaeota	Methanobacteria	Methanobacteriales	Methanothermobacteriaceae	Methanothermobacter	uncultured_archaeon
0f0b66584677c7c2133afc25a18848b4	4.30898e-05	1	NA	NA	NA	FALSE	NA	d__Bacteria	Firmicutes	Clostridia	Lachnospirales	Lachnospiraceae	Blautia	uncultured_bacterium
0f4a65e8604180ac2bcf2b07350b0f5f	3.50409e-05	1	NA	NA	NA	FALSE	NA	d__Archaea	Halobacterota	Methanomicrobia	Methanomicrobiales	Methanomicrobiaceae	Methanoculleus	NA
0f581f002826b893a5fe7c6203b0d0c5	1.47463e-05	1	NA	NA	NA	FALSE	NA	Unassigned	NA	NA	NA	NA	NA	NA
0f59af6ab3c574173801bff2a787afba	3.87363e-06	1	NA	NA	NA	FALSE	NA	d__Bacteria	Firmicutes	Clostridia	Lachnospirales	Lachnospiraceae	Blautia	uncultured_bacterium
0f6510d652efef1d70756376ca8b017f	1.84033e-05	1	NA	NA	NA	FALSE	NA	d__Bacteria	Firmicutes	Clostridia	Lachnospirales	Lachnospiraceae	Blautia	NA
0fa04327e0449e8f58e2a13a94e54985	3.75288e-05	1	NA	NA	NA	FALSE	NA	d__Bacteria	Actinobacteriota	Coriobacteriia	Coriobacteriales	Coriobacteriaceae	Collinsella	uncultured_bacterium
0fadd942906204413776bfa0022cf426	8.37087e-05	1	NA	NA	NA	FALSE	NA	d__Archaea	Halobacterota	Methanosarcinia	Methanosarciniales	Methanosarcinaceae	Methanosarcina	NA
0fc71b5f0e6c460dcfae06d255305e34	2.62702e-05	1	NA	NA	NA	FALSE	NA	d__Bacteria	Firmicutes	Negativicutes	Acidaminococcales	Acidaminococcaceae	Phascolarctobacterium	uncultured_bacterium
0fe2092a63821c98674ab9591c891866	4.97261e-06	1	NA	NA	NA	FALSE	NA	d__Bacteria	Cyanobacteria	Vampirivibrionia	Obscuribacterales	Obscuribacteraceae	Obscuribacteraceae	uncultured_bacterium
0fe638bf7543c1b61e68c76091452ea1	8.61955e-06	1	NA	NA	NA	FALSE	NA	d__Bacteria	Firmicutes	Bacilli	Lactobacillales	Streptococcaceae	Streptococcus	NA
101ea9a5ccdffd4c5ae91a1a06a5fe3c	1.32455e-05	1	NA	NA	NA	FALSE	NA	Unassigned	NA	NA	NA	NA	NA	NA
1026c60c89dce2be14f387cf7eca28a2	5.60597e-07	1	NA	NA	NA	FALSE	NA	Unassigned	NA	NA	NA	NA	NA	NA
106bee145c04627501f204947f7a12dd	2.01485e-05	1	NA	NA	NA	FALSE	NA	d__Bacteria	Fusobacteriota	Fusobacteriia	Fusobacteriales	Leptotrichiaceae	Sneathia	Sneathia_amnii
1072de6f825bef2eff0b40ba562f7900	6.14396e-06	1	NA	NA	NA	FALSE	NA	d__Bacteria	Firmicutes	Bacilli	Lactobacillales	Lactobacillaceae	Lactobacillus	Lactobacillus_reuteri
10846489858c9e91ff0ca1186ed56277	8.05941e-06	1	NA	NA	NA	FALSE	NA	d__Bacteria	Firmicutes	Clostridia	Peptostreptococcales-Tissierellales	Peptostreptococcales-Tissierellales	Peptoniphilus	uncultured_bacterium
10882bda6270ad746fbfab113af2afa1	8.8471e-05	1	NA	NA	NA	FALSE	NA	d__Bacteria	Firmicutes	Clostridia	Lachnospirales	Lachnospiraceae	Blautia	NA
10b44e1cf0ea711c34f0d1fd566a4e04	4.77143e-05	1	NA	NA	NA	FALSE	NA	d__Bacteria	Firmicutes	Clostridia	Clostridiales	Clostridiaceae	Clostridium_sensu_stricto_1	uncultured_bacterium
1118b6a99d624f615f4c241e9f571333	0.000117415	1	NA	NA	NA	FALSE	NA	d__Bacteria	Firmicutes	Clostridia	Peptostreptococcales-Tissierellales	Peptostreptococcaceae	Terrisporobacter	uncultured_bacterium
111e301e2a2bc986d7166dd0250cae33	0.000143355	1	NA	NA	NA	FALSE	NA	d__Archaea	Halobacterota	Methanomicrobia	Methanomicrobiales	Methanomicrobiaceae	Methanoculleus	NA
11341c3d2ab2e2c2b454da1b4d092bd3	2.54184e-05	1	NA	NA	NA	FALSE	NA	d__Bacteria	Firmicutes	Clostridia	Oscillospirales	Ruminococcaceae	Incertae_Sedis	NA
1134b2befe87f281f7f8c2440e264727	3.80047e-05	1	NA	NA	NA	FALSE	NA	d__Bacteria	Firmicutes	Bacilli	Lactobacillales	Streptococcaceae	Streptococcus	uncultured_bacterium
1142d4e5f0bd84486b1f5534313247ed	1.14014e-05	1	NA	NA	NA	FALSE	NA	d__Bacteria	Actinobacteriota	Actinobacteria	Propionibacteriales	Nocardioidaceae	Nocardioides	NA
11452c1f7c137015ea1141fef35b1c36	9.27183e-06	1	NA	NA	NA	FALSE	NA	d__Bacteria	Firmicutes	Clostridia	Christensenellales	Christensenellaceae	Christensenellaceae_R-7_group	uncultured_bacterium
114886f367e26a4287599fceea17a607	7.94052e-06	1	NA	NA	NA	FALSE	NA	d__Bacteria	Fusobacteriota	Fusobacteriia	Fusobacteriales	Leptotrichiaceae	Leptotrichia	uncultured_bacterium
114f4a497ca82c57cc8c1f4f03e25f87	8.84037e-07	1	NA	NA	NA	FALSE	NA	Unassigned	NA	NA	NA	NA	NA	NA
116aa2ee2133ac7c84b0ed34bb594a0d	8.3888e-06	1	NA	NA	NA	FALSE	NA	d__Bacteria	Firmicutes	Clostridia	Lachnospirales	Lachnospiraceae	Blautia	uncultured_bacterium
11cbd09f2525557b40bc448dcad26fbd	2.46273e-06	1	NA	NA	NA	FALSE	NA	d__Bacteria	Fusobacteriota	Fusobacteriia	Fusobacteriales	Leptotrichiaceae	Leptotrichia	uncultured_bacterium
11cf7c84bc0d62a0cf0b094f49ea84b0	5.20541e-06	1	NA	NA	NA	FALSE	NA	d__Bacteria	Firmicutes	Bacilli	Erysipelotrichales	Erysipelatoclostridiaceae	Erysipelatoclostridium	NA
11ea8895e1ec53682c8098196d76b306	1.95269e-06	1	NA	NA	NA	FALSE	NA	d__Bacteria	Actinobacteriota	Thermoleophilia	Solirubrobacterales	67-14	67-14	uncultured_bacterium
11f9d58119a1638de9f4e7175cef69cf	9.89197e-06	1	NA	NA	NA	FALSE	NA	d__Bacteria	Firmicutes	Clostridia	Oscillospirales	[Eubacterium]_coprostanoligenes_group	[Eubacterium]_coprostanoligenes_group	uncultured_bacterium
11fb3ec9b22c200b41ad477015246c30	0.000124261	1	NA	NA	NA	FALSE	NA	d__Bacteria	Actinobacteriota	Actinobacteria	Corynebacteriales	Nocardiaceae	Gordonia	Gordonia_sp.
126d4adf79a2289a191cf51b1fc8c59e	3.2304e-05	1	NA	NA	NA	FALSE	NA	d__Bacteria	Firmicutes	Bacilli	Lactobacillales	Lactobacillaceae	Lactobacillus	Lactobacillus_sakei
127144e30c12f0f311cd0d11616f9818	5.30556e-06	1	NA	NA	NA	FALSE	NA	d__Bacteria	Firmicutes	Limnochordia	Limnochordia	Limnochordia	Hydrogenispora	uncultured_bacterium
128a7747c624ffda8f530167dea1bebf	6.10043e-06	1	NA	NA	NA	FALSE	NA	d__Bacteria	Firmicutes	Clostridia	Lachnospirales	Lachnospiraceae	Eisenbergiella	NA
128fc87bf68992b81b1012f597c9741d	1.67049e-06	1	NA	NA	NA	FALSE	NA	d__Bacteria	Firmicutes	Limnochordia	MBA03	MBA03	MBA03	uncultured_bacterium
1296e54d944c01474e6d6995ece10c91	4.46286e-05	1	NA	NA	NA	FALSE	NA	d__Bacteria	Firmicutes	Clostridia	Lachnospirales	Lachnospiraceae	Blautia	uncultured_bacterium
129fe035c6befb30dd4bea3cee0f8137	7.21346e-06	1	NA	NA	NA	FALSE	NA	Unassigned	NA	NA	NA	NA	NA	NA
12bb8df84f25c47f8cd4e1e77cd1fe19	8.84562e-05	1	NA	NA	NA	FALSE	NA	d__Bacteria	Actinobacteriota	Coriobacteriia	Coriobacteriales	Coriobacteriaceae	Collinsella	uncultured_bacterium
12ebf100be8ff6cf24c70bf5407d6e77	2.57624e-06	1	NA	NA	NA	FALSE	NA	Unassigned	NA	NA	NA	NA	NA	NA
12f17b09cc2fd36cbf5f1ebf39a481d8	1.50344e-05	1	NA	NA	NA	FALSE	NA	Unassigned	NA	NA	NA	NA	NA	NA
12f2c5d14ae59580d997fb23b2e02a85	4.28681e-06	1	NA	NA	NA	FALSE	NA	d__Bacteria	Actinobacteriota	Actinobacteria	Micrococcales	Intrasporangiaceae	Ornithinimicrobium	NA
12fb066420d52dad0d016e6e6e578eeb	2.58017e-05	1	NA	NA	NA	FALSE	NA	d__Archaea	Halobacterota	Methanomicrobia	Methanomicrobiales	Methanomicrobiaceae	Methanoculleus	uncultured_archaeon
1309e4cfb6d6c662ce1e70e973b8c1d7	7.52769e-05	1	NA	NA	NA	FALSE	NA	Unassigned	NA	NA	NA	NA	NA	NA
1324005dbe27c72db39237565b55aaca	9.03001e-06	1	NA	NA	NA	FALSE	NA	d__Bacteria	Actinobacteriota	Actinobacteria	Propionibacteriales	Propionibacteriaceae	Cutibacterium	uncultured_bacterium
13560ea1f60ff23fa5bf69196111d121	4.7456e-07	1	NA	NA	NA	FALSE	NA	Unassigned	NA	NA	NA	NA	NA	NA
138419f13b896766e0d5fb1844ea2866	1.03586e-05	1	NA	NA	NA	FALSE	NA	d__Bacteria	Firmicutes	Clostridia	Clostridiales	Clostridiaceae	Clostridium_sensu_stricto_1	NA
138da08e320e44ce83c17ff38c0c6021	3.062e-07	1	NA	NA	NA	FALSE	NA	d__Bacteria	Cyanobacteria	Vampirivibrionia	Obscuribacterales	Obscuribacteraceae	Obscuribacteraceae	uncultured_bacterium
13aaaeac81e073ce7fbd53c9d3a2df4a	0.000444708	1	NA	NA	NA	FALSE	NA	d__Bacteria	Firmicutes	Negativicutes	Acidaminococcales	Acidaminococcaceae	Phascolarctobacterium	uncultured_bacterium
13c4b4df5ffb4699cc09ca077bd98fb1	3.05021e-06	1	NA	NA	NA	FALSE	NA	Unassigned	NA	NA	NA	NA	NA	NA
13ceb9c7d88c65bd727dcd75e8062e12	2.06099e-06	1	NA	NA	NA	FALSE	NA	Unassigned	NA	NA	NA	NA	NA	NA
13f92668dfcb41c8993d6b586d8b72c1	3.96595e-06	1	NA	NA	NA	FALSE	NA	d__Bacteria	Firmicutes	Clostridia	Lachnospirales	Lachnospiraceae	Howardella	uncultured_bacterium
142b2e4293ca8cb6863c9517854ed67d	3.70728e-05	1	NA	NA	NA	FALSE	NA	d__Bacteria	Firmicutes	Clostridia	Clostridiales	Clostridiaceae	Clostridium_sensu_stricto_1	NA
1442e2e8f6423d8fbb592803b312556d	5.20937e-05	1	NA	NA	NA	FALSE	NA	d__Bacteria	Actinobacteriota	Actinobacteria	Bifidobacteriales	Bifidobacteriaceae	Bifidobacterium	NA
144b09c22b583e0976a7cdc825145200	9.04659e-05	1	NA	NA	NA	FALSE	NA	d__Bacteria	Actinobacteriota	Actinobacteria	Bifidobacteriales	Bifidobacteriaceae	Bifidobacterium	NA
145302685e77e67c35c2fcbdcb492c1c	1.34744e-05	1	NA	NA	NA	FALSE	NA	d__Bacteria	Firmicutes	Clostridia	Lachnospirales	Lachnospiraceae	NA	NA
1458240d2f5f7a09b3618320a957fb5c	7.33407e-06	1	NA	NA	NA	FALSE	NA	Unassigned	NA	NA	NA	NA	NA	NA
14b1b7d2e2c6873cf20955bafbac7695	2.38418e-05	1	NA	NA	NA	FALSE	NA	d__Bacteria	Firmicutes	Clostridia	Lachnospirales	Lachnospiraceae	[Ruminococcus]_gnavus_group	NA
14e0c7f5c5226d89799febbe64f98c78	9.71657e-06	1	NA	NA	NA	FALSE	NA	d__Archaea	Euryarchaeota	Methanobacteria	Methanobacteriales	Methanothermobacteriaceae	Methanothermobacter	NA
14e8a9ad31633b157f807b0f99d708ec	4.95568e-06	1	NA	NA	NA	FALSE	NA	Unassigned	NA	NA	NA	NA	NA	NA
1514b8bad5dd4cbf92e2e4be61dc2fb8	8.1624e-06	1	NA	NA	NA	FALSE	NA	d__Bacteria	Firmicutes	Limnochordia	Limnochordia	Limnochordia	Hydrogenispora	NA
152d60e70db45a38f84b734273df33eb	7.32435e-06	1	NA	NA	NA	FALSE	NA	d__Bacteria	Firmicutes	Clostridia	Lachnospirales	Lachnospiraceae	NA	NA
1534348e76f8c25753b8d16ecc1fcb0b	3.40668e-05	1	NA	NA	NA	FALSE	NA	d__Archaea	Halobacterota	Methanomicrobia	Methanomicrobiales	Methanomicrobiaceae	Methanoculleus	NA
1538acb09e25a2c72b810fcc43316fd0	2.77616e-06	1	NA	NA	NA	FALSE	NA	d__Archaea	Halobacterota	Methanosarcinia	Methanosarciniales	Methanosarcinaceae	Methanosarcina	NA
15993d9fddb7a27c9573dc98f54b5dc7	1.04092e-05	1	NA	NA	NA	FALSE	NA	d__Bacteria	Firmicutes	Limnochordia	Limnochordia	Limnochordia	Hydrogenispora	uncultured_bacterium
15afd6682c0b35ebce2c9b9de356967e	6.39421e-05	1	NA	NA	NA	FALSE	NA	d__Archaea	Halobacterota	Methanomicrobia	Methanomicrobiales	Methanomicrobiaceae	Methanoculleus	NA
15dfb6fb5c9df4da48dc86c8ebb4fb96	2.58587e-05	1	NA	NA	NA	FALSE	NA	d__Archaea	Halobacterota	Methanomicrobia	Methanomicrobiales	Methanomicrobiaceae	Methanoculleus	NA
15fb73cb6f4a3764b24387c1054445cb	7.54398e-05	1	NA	NA	NA	FALSE	NA	d__Archaea	Euryarchaeota	Methanobacteria	Methanobacteriales	Methanobacteriaceae	Methanobrevibacter	NA
161e2811aa83fdc491992ee20ea74d72	1.11841e-05	1	NA	NA	NA	FALSE	NA	d__Bacteria	Actinobacteriota	Actinobacteria	Bifidobacteriales	Bifidobacteriaceae	Bifidobacterium	NA
162994ee2f5780e166471b5745fab8dc	2.62084e-05	1	NA	NA	NA	FALSE	NA	d__Archaea	Euryarchaeota	Methanobacteria	Methanobacteriales	Methanobacteriaceae	Methanobacterium	NA
16400fc05f9447489bbec64b5670ac43	2.35839e-05	1	NA	NA	NA	FALSE	NA	d__Archaea	Halobacterota	Methanosarcinia	Methanosarciniales	Methanosarcinaceae	Methanosarcina	NA
167e8adb611b8643f9698a2105b3e162	4.85238e-05	1	NA	NA	NA	FALSE	NA	d__Bacteria	Firmicutes	Clostridia	Lachnospirales	Lachnospiraceae	Coprococcus	uncultured_bacterium
16a9d3eb22eb2673af8a004a7f74c236	2.32789e-06	1	NA	NA	NA	FALSE	NA	d__Bacteria	Actinobacteriota	Actinobacteria	Propionibacteriales	Nocardioidaceae	Nocardioides	Nocardioides_sp.
16a9ff63dcb911864673ac08179ea063	4.42299e-06	1	NA	NA	NA	FALSE	NA	d__Bacteria	Actinobacteriota	Actinobacteria	Micrococcales	Intrasporangiaceae	NA	NA
16bccaeaee8a72d444b1096140b28c26	2.93363e-05	1	NA	NA	NA	FALSE	NA	d__Archaea	Halobacterota	Methanomicrobia	Methanomicrobiales	Methanomicrobiaceae	Methanoculleus	NA
16d469aed1fd5b8f1772587a2c9ae0cf	2.65921e-06	1	NA	NA	NA	FALSE	NA	d__Bacteria	Firmicutes	Clostridia	Oscillospirales	Oscillospiraceae	UCG-002	uncultured_bacterium
16f61f6aea33b8820438770536236138	2.59732e-06	1	NA	NA	NA	FALSE	NA	d__Bacteria	Firmicutes	Incertae_Sedis	DTU014	DTU014	DTU014	uncultured_bacterium
170262b8ef06bb368f1439456c9dd7fd	5.19341e-05	1	NA	NA	NA	FALSE	NA	d__Bacteria	Firmicutes	Clostridia	Oscillospirales	Ruminococcaceae	Subdoligranulum	uncultured_bacterium
1707526042ab0ff0c1fee3933e4ba456	8.90928e-06	1	NA	NA	NA	FALSE	NA	d__Bacteria	Firmicutes	Bacilli	Lactobacillales	Streptococcaceae	Streptococcus	NA
172b1492c18d7beae291f600c461572b	0.000106255	1	NA	NA	NA	FALSE	NA	Unassigned	NA	NA	NA	NA	NA	NA
173a3ae1756a2434db683a6f6c44c7c5	0.000205155	1	NA	NA	NA	FALSE	NA	d__Bacteria	Firmicutes	Bacilli	Lactobacillales	Streptococcaceae	Streptococcus	uncultured_bacterium
17708c3fbdadae6d86f810d5fdb111b3	2.0406e-06	1	NA	NA	NA	FALSE	NA	Unassigned	NA	NA	NA	NA	NA	NA
17f3df1371b5db32ef78e5e2bb424820	2.43129e-05	1	NA	NA	NA	FALSE	NA	d__Archaea	Halobacterota	Methanomicrobia	Methanomicrobiales	Methanomicrobiaceae	Methanoculleus	NA
181d4788c7f0b558e7aae37028af5f08	6.75774e-06	1	NA	NA	NA	FALSE	NA	d__Bacteria	Actinobacteriota	Acidimicrobiia	Microtrichales	Ilumatobacteraceae	Ilumatobacter	NA
181eca1e964a582a6582c603a60404d3	3.85149e-05	1	NA	NA	NA	FALSE	NA	d__Archaea	Halobacterota	Methanomicrobia	Methanomicrobiales	Methanomicrobiaceae	Methanoculleus	NA
182071aa44a97dc1be82302c1c8fcb5d	2.34541e-05	1	NA	NA	NA	FALSE	NA	d__Bacteria	Firmicutes	Clostridia	Lachnospirales	Lachnospiraceae	Lachnospiraceae_UCG-008	uncultured_bacterium
1828a34d485b523f67055d3def9b18ae	1.00992e-05	1	NA	NA	NA	FALSE	NA	Unassigned	NA	NA	NA	NA	NA	NA
18326edd1dad6ebe1f2a21687cbcb5ee	1.87348e-05	1	NA	NA	NA	FALSE	NA	d__Bacteria	Firmicutes	Clostridia	Peptostreptococcales-Tissierellales	Peptostreptococcaceae	Filifactor	NA
1870c3864a6025a9e30f9b4c77161f2d	1.30773e-05	1	NA	NA	NA	FALSE	NA	d__Bacteria	Actinobacteriota	Actinobacteria	Micrococcales	Micrococcaceae	Kocuria	NA
187c1e95ee8a7defcfc24b5360bfce30	2.36912e-06	1	NA	NA	NA	FALSE	NA	d__Bacteria	Actinobacteriota	Actinobacteria	Corynebacteriales	Corynebacteriaceae	Corynebacterium	uncultured_bacterium
1882bd37e288e5721ff550e8000863ff	6.50712e-05	1	NA	NA	NA	FALSE	NA	d__Bacteria	Firmicutes	Clostridia	Lachnospirales	Lachnospiraceae	uncultured	uncultured_organism
188e4ccade771c95c310f0f93464497c	3.74782e-05	1	NA	NA	NA	FALSE	NA	Unassigned	NA	NA	NA	NA	NA	NA
189cf98ddbb16e5a8c1198b5f07cf682	1.5703e-06	1	NA	NA	NA	FALSE	NA	d__Bacteria	Firmicutes	Clostridia	Peptostreptococcales-Tissierellales	Peptostreptococcales-Tissierellales	Finegoldia	uncultured_bacterium
18a996ebd886d0a99f01eb63aee8858f	1.09923e-05	1	NA	NA	NA	FALSE	NA	d__Bacteria	Actinobacteriota	Coriobacteriia	Coriobacteriales	Atopobiaceae	Atopobium	NA
18aebaed235c99a3c2187520d2cee196	4.02071e-05	1	NA	NA	NA	FALSE	NA	d__Bacteria	Actinobacteriota	Coriobacteriia	Coriobacteriales	Coriobacteriaceae	Collinsella	uncultured_bacterium
18b7865d2bd43a00a1f4b62cbe013c9b	9.65322e-06	1	NA	NA	NA	FALSE	NA	d__Bacteria	Firmicutes	Limnochordia	Limnochordia	Limnochordia	Hydrogenispora	uncultured_bacterium
18d57579aafd051a76ac62c0310961c7	3.59866e-06	1	NA	NA	NA	FALSE	NA	d__Bacteria	Firmicutes	Clostridia	Lachnospirales	Lachnospiraceae	NA	NA
18dcf3d9bf52756efe086124d89e8695	1.61746e-05	1	NA	NA	NA	FALSE	NA	d__Bacteria	Firmicutes	Clostridia	Lachnospirales	Lachnospiraceae	Blautia	uncultured_organism
18e953d904bea8e7eafba5d5b5c913c1	0.00013556	1	NA	NA	NA	FALSE	NA	d__Archaea	Halobacterota	Methanomicrobia	Methanomicrobiales	Methanomicrobiaceae	Methanoculleus	NA
18fb76856c275afc355c58de6ce84fcc	3.52962e-05	1	NA	NA	NA	FALSE	NA	d__Archaea	Halobacterota	Methanomicrobia	Methanomicrobiales	Methanomicrobiaceae	Methanoculleus	NA
18ff6ac21f776695a29481bf87920739	2.43152e-05	1	NA	NA	NA	FALSE	NA	d__Archaea	Halobacterota	Methanomicrobia	Methanomicrobiales	Methanomicrobiaceae	Methanoculleus	NA
1900702ce91d2e1fcd7d1231c1e23ad1	1.74405e-06	1	NA	NA	NA	FALSE	NA	Unassigned	NA	NA	NA	NA	NA	NA
190bd94dbe1ecc2b9b4a0ebab44169ba	1.71446e-05	1	NA	NA	NA	FALSE	NA	d__Bacteria	Fusobacteriota	Fusobacteriia	Fusobacteriales	Leptotrichiaceae	Leptotrichia	uncultured_bacterium
193ffc18ca64b3b736e74ce9a8a2ce65	1.3174e-05	1	NA	NA	NA	FALSE	NA	d__Archaea	Halobacterota	Methanomicrobia	Methanomicrobiales	Methanomicrobiaceae	Methanoculleus	NA
1951365e37845fbf8f134d92cdd810bf	5.68344e-05	1	NA	NA	NA	FALSE	NA	d__Bacteria	Firmicutes	Bacilli	Bacillales	Bacillaceae	Bacillus	Bacillus_sp.
197616f468ef4bab363810366b115667	2.84736e-05	1	NA	NA	NA	FALSE	NA	d__Bacteria	Firmicutes	Bacilli	Staphylococcales	Staphylococcaceae	Staphylococcus	Staphylococcus_epidermidis
1981acea8c715fb603b6425cf37914f1	4.0004e-06	1	NA	NA	NA	FALSE	NA	d__Bacteria	Actinobacteriota	Coriobacteriia	Coriobacteriales	Coriobacteriaceae	Collinsella	uncultured_bacterium
19f15e35e062475acda0339215b7439f	2.86674e-05	1	NA	NA	NA	FALSE	NA	d__Bacteria	Firmicutes	Thermacetogenia	Thermacetogeniales	Thermacetogeniaceae	Syntrophaceticus	uncultured_bacterium
1a1235a4310ab30a8b3ad4a1c297b485	2.41782e-06	1	NA	NA	NA	FALSE	NA	Unassigned	NA	NA	NA	NA	NA	NA
1a911659170fea09902c3a32b9456e9d	8.96956e-06	1	NA	NA	NA	FALSE	NA	Unassigned	NA	NA	NA	NA	NA	NA
1ac6fa73cb8fa2060d9a2c8a374a34d8	0.00013102	1	NA	NA	NA	FALSE	NA	d__Bacteria	Firmicutes	Clostridia	Lachnospirales	Lachnospiraceae	[Ruminococcus]_torques_group	uncultured_bacterium
1ad4411ad2f0970ed095a8aeb10de92e	3.01741e-05	1	NA	NA	NA	FALSE	NA	d__Bacteria	Firmicutes	Desulfotomaculia	Desulfotomaculales	Desulfallas-Sporotomaculum	BRH-c8a	NA
1aecd27a4f50bb5b2eb9e2dd0db3cdcf	1.53592e-05	1	NA	NA	NA	FALSE	NA	d__Bacteria	Actinobacteriota	Actinobacteria	Bifidobacteriales	Bifidobacteriaceae	Bifidobacterium	Bifidobacterium_animalis
1b4ec7250cd998cb552cf86a5223ac95	3.66026e-05	1	NA	NA	NA	FALSE	NA	d__Bacteria	Firmicutes	Clostridia	Lachnospirales	Lachnospiraceae	uncultured	uncultured_organism
1b57c92d12f2bc7d3bb7ff1340e6c6c9	0.000162504	1	NA	NA	NA	FALSE	NA	d__Bacteria	Firmicutes	Clostridia	Lachnospirales	Lachnospiraceae	[Eubacterium]_hallii_group	uncultured_bacterium
1b633edd41772b2e6d940a2e6cd5ec9f	8.07226e-05	1	NA	NA	NA	FALSE	NA	d__Bacteria	Actinobacteriota	Coriobacteriia	Coriobacteriales	Coriobacteriales_Incertae_Sedis	uncultured	uncultured_bacterium
1b6e63f40ee1e57c30beba4908c02703	4.41516e-06	1	NA	NA	NA	FALSE	NA	d__Bacteria	Firmicutes	Clostridia	Monoglobales	Monoglobaceae	Monoglobus	NA
1ba4aa291f3b0488f00e008b01548280	8.1339e-05	1	NA	NA	NA	FALSE	NA	d__Bacteria	Firmicutes	Clostridia	Lachnospirales	Lachnospiraceae	Lachnospiraceae_NK4A136_group	uncultured_organism
1bd789bc589b40c2b1e5ba8e4a6a8ebd	4.13071e-06	1	NA	NA	NA	FALSE	NA	d__Bacteria	Actinobacteriota	Coriobacteriia	Coriobacteriales	Coriobacteriales_Incertae_Sedis	NA	NA
1c0d4aa9ed833dcaef22afb4d47806c4	1.04361e-05	1	NA	NA	NA	FALSE	NA	Unassigned	NA	NA	NA	NA	NA	NA
1c23763bca1dc7b22f23aafcdfa41ddf	2.94926e-06	1	NA	NA	NA	FALSE	NA	Unassigned	NA	NA	NA	NA	NA	NA
1c485f337d50cae00fee63a25bc5ca9d	6.98368e-07	1	NA	NA	NA	FALSE	NA	d__Bacteria	Firmicutes	Clostridia	Lachnospirales	Lachnospiraceae	NA	NA
1c501e60314af376456e91bdf5dd0768	1.49905e-05	1	NA	NA	NA	FALSE	NA	Unassigned	NA	NA	NA	NA	NA	NA
1c56fbd8ab24dd2c2331cfde9f5c33d5	0.000135699	1	NA	NA	NA	FALSE	NA	d__Bacteria	Firmicutes	Clostridia	Lachnospirales	Lachnospiraceae	Blautia	uncultured_bacterium
1cc940b2d7641feab1c1237e5167e1cc	6.31199e-06	1	NA	NA	NA	FALSE	NA	d__Bacteria	Firmicutes	Bacilli	Lactobacillales	Lactobacillaceae	Lactobacillus	NA
1cd4aa21edfdc4ab79770279cf54ed90	3.60413e-06	1	NA	NA	NA	FALSE	NA	d__Archaea	Thermoplasmatota	Thermoplasmata	Marine_Benthic_Group_D_and_DHVEG-1	Marine_Benthic_Group_D_and_DHVEG-1	Marine_Benthic_Group_D_and_DHVEG-1	uncultured_archaeon
1cd607b514c8e0f6709d717f320720f7	4.81616e-06	1	NA	NA	NA	FALSE	NA	Unassigned	NA	NA	NA	NA	NA	NA
1d07c4756ec81047e025bfb6d3243172	6.94319e-05	1	NA	NA	NA	FALSE	NA	d__Bacteria	Actinobacteriota	Actinobacteria	Kineosporiales	Kineosporiaceae	Kineococcus	NA
1d1b2dbb990ecdf3862de4fec1e500d5	4.61119e-06	1	NA	NA	NA	FALSE	NA	d__Bacteria	Actinobacteriota	Actinobacteria	Propionibacteriales	Propionibacteriaceae	NA	NA
1d1dc646d15e583672eebcfb9af37835	5.74303e-06	1	NA	NA	NA	FALSE	NA	d__Bacteria	Halanaerobiaeota	Halanaerobiia	Halanaerobiales	Halanaerobiaceae	Halocella	uncultured_bacterium
1d3a3d95e935c7147682afa5bf8684cf	0.000367676	1	NA	NA	NA	FALSE	NA	d__Archaea	Halobacterota	Methanosarcinia	Methanosarciniales	Methanosarcinaceae	Methanosarcina	NA
1d41611d74c06a407f13cebb626c9459	2.6546e-06	1	NA	NA	NA	FALSE	NA	d__Bacteria	Firmicutes	Clostridia	Peptostreptococcales-Tissierellales	Peptostreptococcales-Tissierellales	Anaerococcus	uncultured_bacterium
1d64ef0dbfba5ccee6959a8bfd234884	1.15683e-05	1	NA	NA	NA	FALSE	NA	d__Bacteria	Actinobacteriota	Actinobacteria	Pseudonocardiales	Pseudonocardiaceae	Pseudonocardia	uncultured_bacterium
1d70935ff7abf8f2254af892742fbfc0	6.54291e-06	1	NA	NA	NA	FALSE	NA	d__Bacteria	Actinobacteriota	Actinobacteria	Micromonosporales	Micromonosporaceae	NA	NA
1d97403f9aaf46a95d27417a13cc9090	2.69312e-05	1	NA	NA	NA	FALSE	NA	d__Bacteria	Actinobacteriota	Actinobacteria	Corynebacteriales	Corynebacteriaceae	Corynebacterium	uncultured_bacterium
1d9a489bb2156bbbef6401c5b268c014	7.03508e-06	1	NA	NA	NA	FALSE	NA	d__Bacteria	Firmicutes	Clostridia	Lachnospirales	Lachnospiraceae	NA	NA
1db4f0b3c1df5afab5c714e1149d7f67	1.01775e-05	1	NA	NA	NA	FALSE	NA	Unassigned	NA	NA	NA	NA	NA	NA
1dd319fb8d841bcf92bba713f0a65d70	1.3545e-05	1	NA	NA	NA	FALSE	NA	d__Bacteria	Firmicutes	Clostridia	Clostridiales	Clostridiaceae	Clostridium_sensu_stricto_1	uncultured_bacterium
1e004cfe11aecb96f76b9b2bd9f93439	3.15454e-05	1	NA	NA	NA	FALSE	NA	Unassigned	NA	NA	NA	NA	NA	NA
1e017f6770ee714072856ae30151e115	3.03388e-05	1	NA	NA	NA	FALSE	NA	d__Bacteria	Firmicutes	Clostridia	Lachnospirales	Lachnospiraceae	NA	NA
1e5bd8683d35fd264aae3a2591c5323a	1.44114e-06	1	NA	NA	NA	FALSE	NA	Unassigned	NA	NA	NA	NA	NA	NA
1e6eba47a5e36801f960d6527f5d18d8	1.17132e-05	1	NA	NA	NA	FALSE	NA	d__Bacteria	Firmicutes	Clostridia	Monoglobales	Monoglobaceae	Monoglobus	uncultured_bacterium
1eae7335353e7024a05d656655ac6914	8.84599e-06	1	NA	NA	NA	FALSE	NA	d__Bacteria	Actinobacteriota	Actinobacteria	Propionibacteriales	Nocardioidaceae	Nocardioides	uncultured_bacterium
1eb70d057c2f054c57d74ac81e110851	4.42198e-06	1	NA	NA	NA	FALSE	NA	Unassigned	NA	NA	NA	NA	NA	NA
1ed93328dfc6006358c908fd4060d1b3	3.81009e-06	1	NA	NA	NA	FALSE	NA	d__Bacteria	Firmicutes	Clostridia	Oscillospirales	Butyricicoccaceae	Butyricicoccus	uncultured_bacterium
1ee674b01908e41edbb411cdd329ec46	6.87339e-05	1	NA	NA	NA	FALSE	NA	d__Bacteria	Firmicutes	Bacilli	Lactobacillales	Streptococcaceae	Streptococcus	Streptococcus_gallolyticus
1f3402be685724954c5c5003fec8127f	6.68675e-06	1	NA	NA	NA	FALSE	NA	d__Bacteria	Actinobacteriota	Actinobacteria	Micrococcales	Micrococcaceae	Kocuria	NA
1f8af5a07db08193b358a479efbf9f6e	3.74083e-05	1	NA	NA	NA	FALSE	NA	d__Bacteria	Cyanobacteria	Cyanobacteriia	Cyanobacteriales	Chroococcidiopsaceae	Chroococcidiopsis_SAG_2023	uncultured_bacterium
1fadee3b335ec72d302dca64b770ba6f	1.5703e-06	1	NA	NA	NA	FALSE	NA	d__Bacteria	Firmicutes	Bacilli	Bacillales	Bacillaceae	Bacillus	Bacillus_sp.
1fdc3b1fa56cfe7a47256ad67bf80621	3.23046e-06	1	NA	NA	NA	FALSE	NA	Unassigned	NA	NA	NA	NA	NA	NA
2022cec434443a3a434f71daf0ec63c8	4.87147e-06	1	NA	NA	NA	FALSE	NA	Unassigned	NA	NA	NA	NA	NA	NA
202679a87b1c392891cfd9dd7d6abe9a	3.61939e-05	1	NA	NA	NA	FALSE	NA	Unassigned	NA	NA	NA	NA	NA	NA
20269c3893a8b3067dd4e5166da7f928	1.14282e-05	1	NA	NA	NA	FALSE	NA	d__Bacteria	Firmicutes	Limnochordia	Limnochordia	Limnochordia	Hydrogenispora	uncultured_Clostridia
202934c0852636dc751c733710ea8499	3.5208e-06	1	NA	NA	NA	FALSE	NA	Unassigned	NA	NA	NA	NA	NA	NA
203ff2bc7340d6a1dae8ede35f662db6	6.62274e-06	1	NA	NA	NA	FALSE	NA	d__Bacteria	Firmicutes	Clostridia	Oscillospirales	UCG-010	UCG-010	uncultured_bacterium
204b9fcd348c3e1483e201e479f5794d	7.50577e-06	1	NA	NA	NA	FALSE	NA	d__Bacteria	Firmicutes	Clostridia	Oscillospirales	Ruminococcaceae	Faecalibacterium	uncultured_bacterium
2060aa4048f8e1bb50b601983f0000c8	7.2725e-06	1	NA	NA	NA	FALSE	NA	d__Archaea	Thermoplasmatota	Thermoplasmata	Methanomassiliicoccales	Methanomassiliicoccaceae	Methanomassiliicoccus	NA
20620cf7484f754b84a8ecd4e2493772	4.32685e-05	1	NA	NA	NA	FALSE	NA	d__Bacteria	Firmicutes	Clostridia	Lachnospirales	Lachnospiraceae	[Eubacterium]_eligens_group	NA
20623324811bf86c38e79ee9f26b1f0d	1.36689e-05	1	NA	NA	NA	FALSE	NA	d__Bacteria	Firmicutes	Bacilli	Bacillales	Planococcaceae	Sporosarcina	NA
2065ce93c2aa9c107ef2e3ca26323044	8.58064e-06	1	NA	NA	NA	FALSE	NA	d__Bacteria	Firmicutes	Bacilli	Lactobacillales	Enterococcaceae	Enterococcus	NA
208347b749dff0bc48829500c415dede	3.69876e-05	1	NA	NA	NA	FALSE	NA	d__Archaea	Thermoplasmatota	Thermoplasmata	Methanomassiliicoccales	Methanomethylophilaceae	Candidatus_Methanoplasma	uncultured_archaeon
20c4e03caddbdb05617cefbe8fa97906	2.28028e-05	1	NA	NA	NA	FALSE	NA	d__Bacteria	Actinobacteriota	Actinobacteria	Actinomycetales	Actinomycetaceae	Varibaculum	NA
20d32a3874df398ed52f9dc8c1cac96b	1.46561e-05	1	NA	NA	NA	FALSE	NA	d__Bacteria	Actinobacteriota	Actinobacteria	Micrococcales	Brevibacteriaceae	Brevibacterium	uncultured_bacterium
20f78f1da7da4be08c210bf16c84ac25	1.92435e-05	1	NA	NA	NA	FALSE	NA	d__Bacteria	Firmicutes	Clostridia	Lachnospirales	Lachnospiraceae	Tyzzerella	uncultured_bacterium
20fb77b0a8c3a37db866ed85499013f0	0.000100464	1	NA	NA	NA	FALSE	NA	Unassigned	NA	NA	NA	NA	NA	NA
2104af7a488028b39d67a18b82689790	5.84014e-06	1	NA	NA	NA	FALSE	NA	d__Bacteria	Actinobacteriota	Actinobacteria	Corynebacteriales	Corynebacteriaceae	Corynebacterium	uncultured_bacterium
2107548805c1c132b01b434f1b64f9fb	4.90233e-05	1	NA	NA	NA	FALSE	NA	d__Archaea	Halobacterota	Methanosarcinia	Methanosarciniales	Methanosarcinaceae	Methanosarcina	NA
210c5c6c0e2a79ac6f540a7c32eedade	4.63722e-06	1	NA	NA	NA	FALSE	NA	Unassigned	NA	NA	NA	NA	NA	NA
210d2441e547c0366f8c1523cdce2277	1.0482e-05	1	NA	NA	NA	FALSE	NA	d__Bacteria	Fusobacteriota	Fusobacteriia	Fusobacteriales	Leptotrichiaceae	Leptotrichia	uncultured_bacterium
2143eada5bcac726cd0937c82af717b7	2.76671e-05	1	NA	NA	NA	FALSE	NA	Unassigned	NA	NA	NA	NA	NA	NA
214f4263d278bf0bf0e2ce68e127b499	1.9367e-05	1	NA	NA	NA	FALSE	NA	d__Bacteria	Actinobacteriota	Actinobacteria	Propionibacteriales	Propionibacteriaceae	Cutibacterium	uncultured_bacterium
216479a4e08162845b6827260a898d46	1.08255e-06	1	NA	NA	NA	FALSE	NA	Unassigned	NA	NA	NA	NA	NA	NA
216f586a88f51fcd0e639d91425023b7	1.59293e-06	1	NA	NA	NA	FALSE	NA	d__Bacteria	Actinobacteriota	Actinobacteria	Actinomycetales	Actinomycetaceae	F0332	uncultured_bacterium
2196b7d513b1558b28258bbbbc53ae99	2.04615e-05	1	NA	NA	NA	FALSE	NA	d__Bacteria	Actinobacteriota	Actinobacteria	Corynebacteriales	Mycobacteriaceae	Mycobacterium	Mycobacterium_sp.
219915a376292451ddf97c4a88d3f9c7	1.3644e-05	1	NA	NA	NA	FALSE	NA	Unassigned	NA	NA	NA	NA	NA	NA
21a7d1c2d789e9e77101c733b022acd8	2.57624e-05	1	NA	NA	NA	FALSE	NA	d__Bacteria	Firmicutes	Clostridia	Oscillospirales	Ruminococcaceae	[Eubacterium]_siraeum_group	uncultured_bacterium
21cbce170814330fc6e7901b6ab92d0c	4.30898e-05	1	NA	NA	NA	FALSE	NA	d__Bacteria	Firmicutes	Clostridia	Lachnospirales	Lachnospiraceae	Blautia	uncultured_bacterium
21ddc22a4b04be4093378e562c74a45a	4.91261e-05	1	NA	NA	NA	FALSE	NA	d__Bacteria	Firmicutes	Bacilli	Lactobacillales	Lactobacillaceae	Lactobacillus	Lactobacillus_reuteri
21ecdcbddcb26b66364f3f801edda526	1.03762e-05	1	NA	NA	NA	FALSE	NA	d__Bacteria	Firmicutes	Clostridia	Lachnospirales	Lachnospiraceae	Lachnospiraceae_ND3007_group	uncultured_bacterium
22196895fd135a316394d16bf6ebee4e	2.31671e-05	1	NA	NA	NA	FALSE	NA	Unassigned	NA	NA	NA	NA	NA	NA
221988ff19bbba4b4c8302ed1ac4b2e4	9.27445e-06	1	NA	NA	NA	FALSE	NA	d__Bacteria	Firmicutes	Clostridia	Lachnospirales	Lachnospiraceae	Lachnospiraceae_FCS020_group	uncultured_bacterium
221c51396f60c13cec86bb75bc8c2a99	1.80057e-05	1	NA	NA	NA	FALSE	NA	d__Bacteria	Actinobacteriota	Coriobacteriia	Coriobacteriales	Coriobacteriaceae	Collinsella	uncultured_bacterium
221dada883cf7ee28b00daae13629716	2.54457e-05	1	NA	NA	NA	FALSE	NA	d__Bacteria	Firmicutes	Clostridia	Lachnospirales	Lachnospiraceae	Lachnoclostridium	uncultured_organism
225952eaf71327f9080a081dda8198bf	7.06634e-06	1	NA	NA	NA	FALSE	NA	d__Bacteria	Firmicutes	Negativicutes	Veillonellales-Selenomonadales	Selenomonadaceae	Selenomonas	uncultured_bacterium
22753629012569c822575e93a5fff93c	1.29162e-05	1	NA	NA	NA	FALSE	NA	d__Archaea	Halobacterota	Methanomicrobia	Methanomicrobiales	Methanomicrobiaceae	Methanoculleus	NA
2281fbab5f84e08391223860258cd247	8.60021e-06	1	NA	NA	NA	FALSE	NA	d__Bacteria	Actinobacteriota	Coriobacteriia	Coriobacteriales	Eggerthellaceae	Slackia	uncultured_bacterium
22b7945a257fe62b66d2fde3f3aa5eaf	9.41704e-06	1	NA	NA	NA	FALSE	NA	d__Bacteria	Firmicutes	Clostridia	Lachnospirales	Lachnospiraceae	Blautia	NA
22bbcbe7df248d0a25b32dac9d8d9b3d	3.29853e-05	1	NA	NA	NA	FALSE	NA	Unassigned	NA	NA	NA	NA	NA	NA
22d505a1d0b85e2e651f4b9bd4bdbf1b	0.00018308	1	NA	NA	NA	FALSE	NA	d__Archaea	Halobacterota	Methanomicrobia	Methanomicrobiales	Methanomicrobiaceae	Methanoculleus	Methanoculleus_sp.
22e1077f8bd5099a3421325b1272bf5f	1.96529e-05	1	NA	NA	NA	FALSE	NA	d__Bacteria	Firmicutes	Clostridia	Peptostreptococcales-Tissierellales	Peptostreptococcaceae	Romboutsia	Romboutsia_hominis
22e8742677a78a9db9c5d2f6afe41017	5.32066e-06	1	NA	NA	NA	FALSE	NA	d__Bacteria	Actinobacteriota	Actinobacteria	Pseudonocardiales	Pseudonocardiaceae	Pseudonocardia	uncultured_bacterium
22ecd4990fbdd2e2f05a91e99ef9d8d5	0.000133193	1	NA	NA	NA	FALSE	NA	d__Bacteria	Firmicutes	Clostridia	Lachnospirales	Lachnospiraceae	Blautia	uncultured_bacterium
22fbfc74ebac504311ec945ed69cd9ee	1.74405e-06	1	NA	NA	NA	FALSE	NA	Unassigned	NA	NA	NA	NA	NA	NA
2303922e0f48aea318eb3286761385e4	7.04275e-06	1	NA	NA	NA	FALSE	NA	Unassigned	NA	NA	NA	NA	NA	NA
2331bde1b554d65a0445cf40a445be2f	3.77878e-06	1	NA	NA	NA	FALSE	NA	d__Bacteria	Actinobacteriota	Actinobacteria	Corynebacteriales	Corynebacteriaceae	Corynebacterium	Corynebacterium_pyruviciproducens
2342c2fe06429bb00eeb9897165d68e1	2.33996e-05	1	NA	NA	NA	FALSE	NA	d__Bacteria	Actinobacteriota	Coriobacteriia	Coriobacteriales	Eggerthellaceae	NA	NA
235ae3e63c42fbd4599f9b0a1a9b51df	8.84866e-07	1	NA	NA	NA	FALSE	NA	Unassigned	NA	NA	NA	NA	NA	NA
239007271238782bcbfd4150c7022e2b	8.78225e-06	1	NA	NA	NA	FALSE	NA	d__Bacteria	Actinobacteriota	Actinobacteria	Kineosporiales	Kineosporiaceae	Kineococcus	NA
2390633f72413ab68de4d6636fdb7fbc	4.65081e-06	1	NA	NA	NA	FALSE	NA	Unassigned	NA	NA	NA	NA	NA	NA
23aeed2cae2b228520f34e6999736540	2.35582e-05	1	NA	NA	NA	FALSE	NA	d__Bacteria	Firmicutes	Clostridia	Clostridiales	Clostridiaceae	Clostridium_sensu_stricto_1	Clostridium_perfringens
23d7d36970935b3fdca808f437f78cbf	2.21556e-05	1	NA	NA	NA	FALSE	NA	d__Bacteria	Firmicutes	Clostridia	Lachnospirales	Lachnospiraceae	Dorea	uncultured_organism
23e27ddcc57b2f0a1727000e6fe57224	0.000152383	1	NA	NA	NA	FALSE	NA	d__Bacteria	Actinobacteriota	Actinobacteria	Corynebacteriales	Corynebacteriaceae	Corynebacterium	uncultured_bacterium
23e6ed8854f473547bed3212b1b6a711	1.37331e-05	1	NA	NA	NA	FALSE	NA	d__Bacteria	Firmicutes	Bacilli	Erysipelotrichales	Erysipelatoclostridiaceae	Erysipelotrichaceae_UCG-003	uncultured_bacterium
23ea511ebe50f25a2edda9da6489d5c5	0.00013193	1	NA	NA	NA	FALSE	NA	d__Bacteria	Firmicutes	Clostridia	Lachnospirales	Lachnospiraceae	[Ruminococcus]_gnavus_group	NA
23f263e7f306a0955afd01cb5ecc976b	2.79347e-06	1	NA	NA	NA	FALSE	NA	Unassigned	NA	NA	NA	NA	NA	NA
240fdfd577e7ca2895c149bd32b1f6cd	2.50839e-05	1	NA	NA	NA	FALSE	NA	d__Bacteria	Firmicutes	Limnochordia	Limnochordia	Limnochordia	Hydrogenispora	uncultured_bacterium
242059eb6dc9de9b23406664d3012889	2.95816e-05	1	NA	NA	NA	FALSE	NA	d__Bacteria	Firmicutes	Clostridia	Lachnospirales	Lachnospiraceae	[Eubacterium]_ruminantium_group	uncultured_bacterium
243ff015ef81d08f34c120bfde7d969c	1.58525e-05	1	NA	NA	NA	FALSE	NA	d__Bacteria	Actinobacteriota	Thermoleophilia	Solirubrobacterales	Solirubrobacteraceae	Solirubrobacter	uncultured_bacterium
2442f7fedfa0d46e537ba34585714180	2.19544e-06	1	NA	NA	NA	FALSE	NA	d__Archaea	Halobacterota	Methanosarcinia	Methanosarciniales	Methanosarcinaceae	Methanosarcina	NA
244a3d901770248da23355949e11dcd0	2.13627e-06	1	NA	NA	NA	FALSE	NA	d__Bacteria	Firmicutes	Clostridia	Oscillospirales	Oscillospiraceae	UCG-003	NA
2451951bc2fb68ee5189db19871fced4	3.11679e-06	1	NA	NA	NA	FALSE	NA	Unassigned	NA	NA	NA	NA	NA	NA
245c34c7c155923854632c58d66400cd	7.76479e-05	1	NA	NA	NA	FALSE	NA	d__Archaea	Halobacterota	Methanomicrobia	Methanomicrobiales	Methanomicrobiaceae	Methanoculleus	NA
247b3e99be3e691a0e1a5d6f2ecb76ca	2.38119e-06	1	NA	NA	NA	FALSE	NA	d__Bacteria	Firmicutes	Clostridia	Lachnospirales	Lachnospiraceae	NA	NA
2484d96b7ac2ebb574578c303a027710	1.54574e-06	1	NA	NA	NA	FALSE	NA	d__Bacteria	Firmicutes	Bacilli	Staphylococcales	Gemellaceae	Gemella	NA
24980094cc5ae1c58686dba4a072c857	1.49621e-05	1	NA	NA	NA	FALSE	NA	d__Bacteria	Firmicutes	Bacilli	Lactobacillales	Lactobacillaceae	Lactobacillus	Lactobacillus_sakei
24ba4a5749d30379afcff8badb69f891	4.38577e-06	1	NA	NA	NA	FALSE	NA	Unassigned	NA	NA	NA	NA	NA	NA
256d0b0b0514b533d3fa42ea07264295	9.11693e-06	1	NA	NA	NA	FALSE	NA	d__Bacteria	Firmicutes	Incertae_Sedis	DTU014	DTU014	DTU014	uncultured_bacterium
2579f65bbf13ade80dfb69f2e9ab2bd9	2.05447e-05	1	NA	NA	NA	FALSE	NA	d__Bacteria	Cyanobacteria	Cyanobacteriia	Chloroplast	Chloroplast	Chloroplast	NA
25844e74abcf3923a1e9314abcaa0399	2.51294e-05	1	NA	NA	NA	FALSE	NA	d__Bacteria	Actinobacteriota	Coriobacteriia	Coriobacteriales	Eggerthellaceae	Gordonibacter	NA
259f0108d6022132e6bd4e558694dd4b	1.99873e-05	1	NA	NA	NA	FALSE	NA	d__Bacteria	Firmicutes	Limnochordia	Limnochordia	Limnochordia	Hydrogenispora	uncultured_Clostridia
259f543b03a67d5822f70caa265eab72	4.04802e-05	1	NA	NA	NA	FALSE	NA	d__Archaea	Halobacterota	Methanomicrobia	Methanomicrobiales	Methanomicrobiaceae	Methanoculleus	Methanoculleus_marisnigri
25a8166764341b36147c01bd98ad7229	2.32216e-05	1	NA	NA	NA	FALSE	NA	d__Bacteria	Actinobacteriota	Actinobacteria	Pseudonocardiales	Pseudonocardiaceae	Pseudonocardia	uncultured_bacterium
25cfa6a2074e3fbc3fa85db2e8ab9dfb	1.6832e-05	1	NA	NA	NA	FALSE	NA	d__Bacteria	Actinobacteriota	Actinobacteria	Corynebacteriales	Corynebacteriaceae	Corynebacterium	uncultured_bacterium
25d4f51ae5665bf5ce40ffd1b62cc182	2.96537e-06	1	NA	NA	NA	FALSE	NA	Unassigned	NA	NA	NA	NA	NA	NA
25e579388c99985b2c93b1ba4b65a6c7	5.33459e-06	1	NA	NA	NA	FALSE	NA	d__Bacteria	Actinobacteriota	Actinobacteria	Propionibacteriales	Nocardioidaceae	Aeromicrobium	Aeromicrobium_sp.
26060d0e1ae86c7a5e57ede103bab251	9.71335e-06	1	NA	NA	NA	FALSE	NA	d__Bacteria	Firmicutes	Clostridia	Lachnospirales	Lachnospiraceae	[Eubacterium]_hallii_group	uncultured_bacterium
2629da66a61345efd2e92b560550fa59	5.3629e-06	1	NA	NA	NA	FALSE	NA	d__Bacteria	Firmicutes	Thermacetogenia	Thermacetogeniales	Thermacetogeniaceae	Syntrophaceticus	uncultured_bacterium
265c0dc47e567f6c27dbc8e46490e1e7	4.35061e-05	1	NA	NA	NA	FALSE	NA	d__Bacteria	Firmicutes	Clostridia	Lachnospirales	Lachnospiraceae	Blautia	uncultured_bacterium
2670d453cffe61845b493177d814687b	7.05925e-06	1	NA	NA	NA	FALSE	NA	d__Bacteria	Fusobacteriota	Fusobacteriia	Fusobacteriales	Leptotrichiaceae	Leptotrichia	uncultured_bacterium
26a0ca4fa12d68648ee7aeb6366db967	3.00885e-05	1	NA	NA	NA	FALSE	NA	d__Bacteria	Firmicutes	Bacilli	Staphylococcales	Staphylococcaceae	Jeotgalicoccus	NA
26aa3e2fdff829fa21ab9c839c3a5c6e	1.7028e-05	1	NA	NA	NA	FALSE	NA	d__Bacteria	Firmicutes	Clostridia	Lachnospirales	Lachnospiraceae	Blautia	NA
2704ad23aba3940f7b95c520950d9228	0.000189331	1	NA	NA	NA	FALSE	NA	d__Bacteria	Firmicutes	Clostridia	Lachnospirales	Lachnospiraceae	Tyzzerella	uncultured_organism
270b9624dff21012c79ab4f15e43bf31	2.50377e-05	1	NA	NA	NA	FALSE	NA	d__Archaea	Halobacterota	Methanomicrobia	Methanomicrobiales	Methanomicrobiaceae	Methanoculleus	NA
270d4ac4118e00aece0b435a58a71cb1	9.24986e-06	1	NA	NA	NA	FALSE	NA	d__Archaea	Euryarchaeota	Methanobacteria	Methanobacteriales	Methanobacteriaceae	Methanobrevibacter	NA
27428b22879cf77b6526b063d39f46d3	5.9228e-06	1	NA	NA	NA	FALSE	NA	d__Bacteria	Firmicutes	Clostridia	Clostridia	Hungateiclostridiaceae	HN-HF0106	NA
2757e576c9dced6864de5273130185d6	5.88627e-06	1	NA	NA	NA	FALSE	NA	d__Bacteria	Firmicutes	Clostridia	Lachnospirales	Lachnospiraceae	Lachnoclostridium	uncultured_organism
27582e7d3fc11f66974c9f5e0dbb0465	1.19951e-05	1	NA	NA	NA	FALSE	NA	d__Archaea	Halobacterota	Methanosarcinia	Methanosarciniales	Methanosarcinaceae	Methanosarcina	NA
27770bd98ec4d771ea7fe41dd6d48ea8	3.43927e-05	1	NA	NA	NA	FALSE	NA	d__Bacteria	Firmicutes	Clostridia	Lachnospirales	Lachnospiraceae	[Eubacterium]_hallii_group	uncultured_bacterium
278929062d86371de2153ce52208a051	1.03893e-06	1	NA	NA	NA	FALSE	NA	Unassigned	NA	NA	NA	NA	NA	NA
27ac73cd3255c28ab102e1cb1b804465	2.3385e-05	1	NA	NA	NA	FALSE	NA	d__Bacteria	Firmicutes	Clostridia	Lachnospirales	Lachnospiraceae	Blautia	NA
27db83bd95b244a1cdff7714fb932b9f	6.36612e-05	1	NA	NA	NA	FALSE	NA	d__Bacteria	Firmicutes	Clostridia	Lachnospirales	Lachnospiraceae	Anaerostipes	uncultured_bacterium
2851c2ca0432b2bbb0f498388656f6e5	3.43115e-05	1	NA	NA	NA	FALSE	NA	d__Archaea	Halobacterota	Methanomicrobia	Methanomicrobiales	Methanomicrobiaceae	Methanoculleus	NA
2880d2a9f97d474287418c7d48d35fab	2.33996e-05	1	NA	NA	NA	FALSE	NA	d__Archaea	Halobacterota	Methanomicrobia	Methanomicrobiales	Methanomicrobiaceae	Methanoculleus	uncultured_archaeon
28a4f511ea36370b833238d77a96d414	1.51522e-05	1	NA	NA	NA	FALSE	NA	d__Bacteria	Actinobacteriota	Actinobacteria	Bifidobacteriales	Bifidobacteriaceae	Bifidobacterium	Bifidobacterium_breve
28c26b4d2c636b6b19adcbe05bd784ec	7.93471e-06	1	NA	NA	NA	FALSE	NA	d__Bacteria	Firmicutes	Clostridia	Lachnospirales	Lachnospiraceae	Blautia	uncultured_bacterium
28c5ce5ccb1e0085e6c8f41a8618cf23	2.83298e-06	1	NA	NA	NA	FALSE	NA	d__Bacteria	Actinobacteriota	Actinobacteria	Corynebacteriales	Mycobacteriaceae	Mycobacterium	NA
28cdbc97a528dab1911dae6dfe543e51	3.11172e-05	1	NA	NA	NA	FALSE	NA	d__Bacteria	Firmicutes	Bacilli	Erysipelotrichales	Erysipelotrichaceae	Turicibacter	uncultured_bacterium
28f7bfd7883782ac4c20f79eb9d8ea79	0.000112245	1	NA	NA	NA	FALSE	NA	d__Bacteria	Firmicutes	Clostridia	Lachnospirales	Lachnospiraceae	[Eubacterium]_hallii_group	uncultured_bacterium
2910aeb5dd540f38c56c071ffc4684b7	5.89119e-06	1	NA	NA	NA	FALSE	NA	d__Bacteria	Actinobacteriota	Actinobacteria	Frankiales	Nakamurellaceae	Nakamurella	uncultured_bacterium
291a266e03d3933d43abae607904e1b4	6.66315e-06	1	NA	NA	NA	FALSE	NA	d__Bacteria	Firmicutes	Clostridia	Oscillospirales	[Eubacterium]_coprostanoligenes_group	[Eubacterium]_coprostanoligenes_group	NA
29324ad9ae0035f63bbf5ea170056d5c	7.555e-05	1	NA	NA	NA	FALSE	NA	d__Bacteria	Firmicutes	Clostridia	Peptostreptococcales-Tissierellales	Peptostreptococcales-Tissierellales	Anaerococcus	uncultured_bacterium
294013626f7a50a3dd1d837b9116ce52	1.90024e-06	1	NA	NA	NA	FALSE	NA	Unassigned	NA	NA	NA	NA	NA	NA
294b0a9e77b9862e6b56cbfbdf973b4d	2.87634e-06	1	NA	NA	NA	FALSE	NA	Unassigned	NA	NA	NA	NA	NA	NA
296712019321e97e7b8884368fe29a74	8.0319e-05	1	NA	NA	NA	FALSE	NA	Unassigned	NA	NA	NA	NA	NA	NA
297c361822faaa1e9ea7f0d87b412356	3.09061e-06	1	NA	NA	NA	FALSE	NA	d__Bacteria	Firmicutes	Clostridia	Peptostreptococcales-Tissierellales	Anaerovoracaceae	Family_XIII_AD3011_group	uncultured_bacterium
299995a08f98ea0e92071483beb6d780	5.97118e-05	1	NA	NA	NA	FALSE	NA	d__Bacteria	Firmicutes	Bacilli	Lactobacillales	Enterococcaceae	Enterococcus	NA
299e048bf1b24150454197870885887b	1.25069e-05	1	NA	NA	NA	FALSE	NA	d__Bacteria	Firmicutes	Clostridia	Lachnospirales	Lachnospiraceae	Lachnospiraceae_NK4A136_group	uncultured_bacterium
29a2f1d8bce780305b7483f0914367c7	2.36409e-05	1	NA	NA	NA	FALSE	NA	d__Bacteria	Actinobacteriota	Coriobacteriia	Coriobacteriales	Atopobiaceae	Atopobium	NA
29a9091d140eb9a02a0373ecc6c9186a	2.95527e-05	1	NA	NA	NA	FALSE	NA	d__Bacteria	Actinobacteriota	Actinobacteria	Bifidobacteriales	Bifidobacteriaceae	Bifidobacterium	NA
29ab679c7171f486c43143db93077e46	4.0812e-06	1	NA	NA	NA	FALSE	NA	d__Bacteria	Firmicutes	Clostridia	Lachnospirales	Defluviitaleaceae	Defluviitalea	NA
29b08bcd522347936e2bea15fd8370e2	3.15361e-06	1	NA	NA	NA	FALSE	NA	Unassigned	NA	NA	NA	NA	NA	NA
29be2b3064bb0887c512000265442af4	5.47039e-05	1	NA	NA	NA	FALSE	NA	d__Archaea	Halobacterota	Methanomicrobia	Methanomicrobiales	Methanomicrobiaceae	Methanoculleus	NA
29d05749fbdc1cdc5f865b3731708ba4	2.45889e-05	1	NA	NA	NA	FALSE	NA	d__Bacteria	Firmicutes	Clostridia	Lachnospirales	Lachnospiraceae	Blautia	NA
29da82a9cfea891b9e4a20b0c10a3ffb	2.83157e-05	1	NA	NA	NA	FALSE	NA	d__Archaea	Halobacterota	Methanomicrobia	Methanomicrobiales	Methanomicrobiaceae	Methanoculleus	NA
29ef302a2ccff0c09bffc8ac176fe031	2.11595e-05	1	NA	NA	NA	FALSE	NA	d__Bacteria	Firmicutes	Limnochordia	Limnochordia	Limnochordia	Hydrogenispora	uncultured_bacterium
2a30a1a1675947110e43feec618847ed	7.72871e-06	1	NA	NA	NA	FALSE	NA	Unassigned	NA	NA	NA	NA	NA	NA
2a30e19006e4280ac9c1985371e9bcfa	2.23682e-05	1	NA	NA	NA	FALSE	NA	d__Bacteria	Firmicutes	Clostridia	Oscillospirales	Ruminococcaceae	NA	NA
2a599fdeefd3d0c3cd14e2fa4f4c1eaf	3.09703e-06	1	NA	NA	NA	FALSE	NA	Unassigned	NA	NA	NA	NA	NA	NA
2a67c17a5f177f2caef20dd8edab8b99	2.18043e-05	1	NA	NA	NA	FALSE	NA	Unassigned	NA	NA	NA	NA	NA	NA
2a7a56f85b798025ce11bc7b09afb604	2.82708e-05	1	NA	NA	NA	FALSE	NA	d__Bacteria	Firmicutes	Clostridia	Clostridiales	Clostridiaceae	Clostridium_sensu_stricto_1	uncultured_bacterium
2a990521401a21438ba092559c9bdeed	9.81045e-06	1	NA	NA	NA	FALSE	NA	d__Bacteria	Actinobacteriota	Actinobacteria	Corynebacteriales	Corynebacteriaceae	Corynebacterium	NA
2b0f2c310adb703f3706e63955f2bc49	1.63267e-05	1	NA	NA	NA	FALSE	NA	d__Bacteria	Firmicutes	Clostridia	Lachnospirales	Lachnospiraceae	Butyrivibrio	uncultured_bacterium
2b5dc54474d2aeec4ac744a5d93bddde	2.38041e-05	1	NA	NA	NA	FALSE	NA	d__Bacteria	Firmicutes	Clostridia	Oscillospirales	Ruminococcaceae	Faecalibacterium	uncultured_bacterium
2b68b1576c8fbe4f362f63db43698b8c	1.25428e-05	1	NA	NA	NA	FALSE	NA	d__Bacteria	Actinobacteriota	Actinobacteria	Pseudonocardiales	Pseudonocardiaceae	Crossiella	uncultured_bacterium
2b888b94932af37f278ebe82324712f7	1.03619e-05	1	NA	NA	NA	FALSE	NA	d__Bacteria	Firmicutes	Thermovenabulia	Thermovenabulales	Thermovenabulales	Tepidanaerobacter	NA
2b8cdb6a7fcf32b8d8423b8d7e9186bc	3.81598e-05	1	NA	NA	NA	FALSE	NA	d__Bacteria	Firmicutes	Clostridia	Lachnospirales	Lachnospiraceae	NA	NA
2ba4c8aa1aa8de2d7b0d8c84efce1f64	4.548e-05	1	NA	NA	NA	FALSE	NA	Unassigned	NA	NA	NA	NA	NA	NA
2bac5ee84396a12b7cdeaabb4431cfdf	1.05964e-05	1	NA	NA	NA	FALSE	NA	d__Bacteria	Firmicutes	Clostridia	Lachnospirales	Lachnospiraceae	Blautia	uncultured_bacterium
2bb867bc772b6ebc1d35342fc41d5e3e	5.6056e-05	1	NA	NA	NA	FALSE	NA	d__Bacteria	Firmicutes	Bacilli	Lactobacillales	Lactobacillaceae	Lactobacillus	Lactobacillus_reuteri
2bda9ec013f8af09a854c28951c2fe4c	1.67329e-05	1	NA	NA	NA	FALSE	NA	Unassigned	NA	NA	NA	NA	NA	NA
2be85a30265b557f53110070efe904e0	3.17929e-05	1	NA	NA	NA	FALSE	NA	d__Bacteria	Fusobacteriota	Fusobacteriia	Fusobacteriales	Leptotrichiaceae	Leptotrichia	uncultured_bacterium
2bec8873cd6085f095488a5ef98a9726	2.69412e-05	1	NA	NA	NA	FALSE	NA	d__Archaea	Halobacterota	Methanomicrobia	Methanomicrobiales	Methanomicrobiaceae	Methanoculleus	NA
2c3a0dbbdba7c4a64f02f5df6855359e	3.68498e-06	1	NA	NA	NA	FALSE	NA	d__Bacteria	Actinobacteriota	Actinobacteria	Frankiales	Geodermatophilaceae	Geodermatophilus	NA
2c672caf772d50792af66f38649168fa	3.51754e-05	1	NA	NA	NA	FALSE	NA	d__Bacteria	Firmicutes	Clostridia	Lachnospirales	Lachnospiraceae	Fusicatenibacter	uncultured_bacterium
2c817350d679271b75c2bb94dd96c61c	8.59163e-07	1	NA	NA	NA	FALSE	NA	d__Bacteria	Actinobacteriota	Actinobacteria	Bifidobacteriales	Bifidobacteriaceae	Bifidobacterium	NA
2ca18f704f30a77e972a7a7e92fdb3ed	6.59538e-06	1	NA	NA	NA	FALSE	NA	d__Bacteria	Firmicutes	Clostridia	Lachnospirales	Lachnospiraceae	[Ruminococcus]_gauvreauii_group	uncultured_bacterium
2ca89f07d8be57b827d601060caf7a00	2.78649e-05	1	NA	NA	NA	FALSE	NA	d__Bacteria	Firmicutes	Clostridia	Clostridiales	Clostridiaceae	Clostridium_sensu_stricto_1	uncultured_bacterium
2cbe63f3c2a3d0bbb4268b9f2fc807c1	5.31842e-06	1	NA	NA	NA	FALSE	NA	d__Bacteria	NA	NA	NA	NA	NA	NA
2d058e02ebb2b965a64e6c4ce0455b3c	4.23773e-06	1	NA	NA	NA	FALSE	NA	Unassigned	NA	NA	NA	NA	NA	NA
2d23cb03aa5572aa8a2535c2c5860291	1.13319e-05	1	NA	NA	NA	FALSE	NA	d__Bacteria	Actinobacteriota	Actinobacteria	Micrococcales	Micrococcaceae	Yaniella	NA
2d85f0a58c0d87c1f00f63315ee31278	6.93804e-06	1	NA	NA	NA	FALSE	NA	d__Bacteria	Firmicutes	Clostridia	Clostridia_UCG-014	Clostridia_UCG-014	Clostridia_UCG-014	uncultured_bacterium
2d890cf9cb7c4f41c3147b31c48733d8	3.14461e-05	1	NA	NA	NA	FALSE	NA	d__Bacteria	Actinobacteriota	Thermoleophilia	Gaiellales	Gaiellaceae	Gaiella	uncultured_bacterium
2d89eecd077fbeea950b69232e36c89b	6.73613e-06	1	NA	NA	NA	FALSE	NA	d__Archaea	Thermoplasmatota	Thermoplasmata	Methanomassiliicoccales	Methanomethylophilaceae	Candidatus_Methanoplasma	uncultured_archaeon
2dbff81fdf9222e913427c0e7e7a4d80	1.80142e-06	1	NA	NA	NA	FALSE	NA	d__Bacteria	Firmicutes	Bacilli	Lactobacillales	Leuconostocaceae	Leuconostoc	Leuconostoc_mesenteroides
2e4bece9fd06ebd8177af6ce992aa367	5.27844e-05	1	NA	NA	NA	FALSE	NA	d__Bacteria	Actinobacteriota	Actinobacteria	Propionibacteriales	Propionibacteriaceae	Cutibacterium	uncultured_bacterium
2e5ff063ff406eec70af88a3302f6210	1.2624e-06	1	NA	NA	NA	FALSE	NA	Unassigned	NA	NA	NA	NA	NA	NA
2ed8446bc5219b251eec7c469b9fbdf5	3.6923e-06	1	NA	NA	NA	FALSE	NA	d__Bacteria	Actinobacteriota	Actinobacteria	Corynebacteriales	Corynebacteriaceae	Corynebacterium	uncultured_bacterium
2eef910d5652ebaeea401390d29690c3	4.33877e-05	1	NA	NA	NA	FALSE	NA	d__Bacteria	Firmicutes	Bacilli	Lactobacillales	Enterococcaceae	Enterococcus	NA
2eefabffb66909e6bdd3dcebc2efbfa4	3.89781e-06	1	NA	NA	NA	FALSE	NA	d__Bacteria	Firmicutes	Limnochordia	Limnochordia	Limnochordia	Hydrogenispora	uncultured_bacterium
2f002f9b59dc89435589ca6e7d8df9fd	1.6342e-05	1	NA	NA	NA	FALSE	NA	d__Bacteria	Actinobacteriota	Actinobacteria	Corynebacteriales	Corynebacteriaceae	Corynebacterium	uncultured_bacterium
2f05783e400e9f7fab19b54954ebadba	6.14723e-05	1	NA	NA	NA	FALSE	NA	d__Bacteria	Firmicutes	Bacilli	Bacillales	Planococcaceae	NA	NA
2f2054f5e445a7302a971fa1f01ad2ae	4.48616e-05	1	NA	NA	NA	FALSE	NA	d__Bacteria	Firmicutes	Clostridia	Lachnospirales	Lachnospiraceae	Blautia	uncultured_bacterium
2f974707b659d84ad649ffa17e50d230	7.25286e-06	1	NA	NA	NA	FALSE	NA	d__Bacteria	Cyanobacteria	Cyanobacteriia	Chloroplast	Chloroplast	Chloroplast	NA
2fcbc1dea315afd093dd3f16e3a7cb27	2.73081e-05	1	NA	NA	NA	FALSE	NA	d__Bacteria	Actinobacteriota	Coriobacteriia	Coriobacteriales	Atopobiaceae	Libanicoccus	uncultured_bacterium
2ff19960a1ec05df019115ab3ee70d65	2.85684e-06	1	NA	NA	NA	FALSE	NA	d__Bacteria	Firmicutes	Bacilli	Izemoplasmatales	Izemoplasmatales	Izemoplasmatales	uncultured_bacterium
2ffcc9764c106bcc9d4af2fcab70b9fb	7.31665e-06	1	NA	NA	NA	FALSE	NA	d__Bacteria	Firmicutes	Clostridia	Peptostreptococcales-Tissierellales	Peptostreptococcales-Tissierellales	Fenollaria	uncultured_bacterium
2ffea470ba3b346b33bd89e8881e7147	3.13019e-05	1	NA	NA	NA	FALSE	NA	d__Bacteria	Actinobacteriota	Coriobacteriia	Coriobacteriales	Atopobiaceae	Libanicoccus	NA
3002865b6b00299c5e3e024980b0f911	4.30728e-06	1	NA	NA	NA	FALSE	NA	d__Bacteria	Firmicutes	Limnochordia	Limnochordia	Limnochordia	Hydrogenispora	uncultured_bacterium
30137e002f5a26214c8d74beb7ba217a	2.69325e-05	1	NA	NA	NA	FALSE	NA	d__Bacteria	Firmicutes	Clostridia	Lachnospirales	Lachnospiraceae	[Eubacterium]_eligens_group	uncultured_organism
302ed4f1cf1bc88bc22e81f72e16549d	1.19209e-05	1	NA	NA	NA	FALSE	NA	d__Bacteria	Firmicutes	Clostridia	Oscillospirales	Ruminococcaceae	Fournierella	NA
3040d37196c943d3eabad4a60905f4e4	3.81853e-05	1	NA	NA	NA	FALSE	NA	Unassigned	NA	NA	NA	NA	NA	NA
3053eb4f13cb8c0f4c3bd20b11bfd64d	5.57912e-06	1	NA	NA	NA	FALSE	NA	Unassigned	NA	NA	NA	NA	NA	NA
307e08f7dcd32afbd81baff9eb483854	3.04038e-06	1	NA	NA	NA	FALSE	NA	d__Bacteria	Firmicutes	Clostridia	Lachnospirales	Lachnospiraceae	NA	NA
30a43051b815395db25ef43138e90a64	1.09923e-05	1	NA	NA	NA	FALSE	NA	Unassigned	NA	NA	NA	NA	NA	NA
30ae32e5b944e8b220cb56c8aea05656	1.13564e-05	1	NA	NA	NA	FALSE	NA	d__Bacteria	Firmicutes	Limnochordia	Limnochordia	Limnochordia	Hydrogenispora	uncultured_bacterium
30b213cc40a139a748b315e66fa9bd70	1.7101e-05	1	NA	NA	NA	FALSE	NA	Unassigned	NA	NA	NA	NA	NA	NA
30bf1b77a986bca13a9b65d2fbc001e2	1.70982e-05	1	NA	NA	NA	FALSE	NA	d__Bacteria	Actinobacteriota	Actinobacteria	Propionibacteriales	Nocardioidaceae	Nocardioides	uncultured_bacterium
30d2f7c9a54ee962b2b54413945d2ec1	8.6566e-06	1	NA	NA	NA	FALSE	NA	Unassigned	NA	NA	NA	NA	NA	NA
30fca67ab7159d8feeada5d2ec129b89	5.41038e-06	1	NA	NA	NA	FALSE	NA	d__Bacteria	Firmicutes	Clostridia	Oscillospirales	Oscillospiraceae	Colidextribacter	uncultured_bacterium
3113591615f4ac238bfe3035d5f5713a	3.41458e-06	1	NA	NA	NA	FALSE	NA	d__Bacteria	Firmicutes	Bacilli	Staphylococcales	Gemellaceae	Gemella	uncultured_bacterium
31254e28c9a905bf245c29eed9bbe705	1.52319e-06	1	NA	NA	NA	FALSE	NA	d__Bacteria	Cyanobacteria	Cyanobacteriia	Cyanobacteriales	Nostocaceae	Calothrix_PCC-6303	Calothrix_sp.
313202b5c48760ce2205bd5294577a30	1.40348e-05	1	NA	NA	NA	FALSE	NA	Unassigned	NA	NA	NA	NA	NA	NA
31582bac0e79e8846322991d6dcb0c39	5.85091e-06	1	NA	NA	NA	FALSE	NA	d__Bacteria	Actinobacteriota	Actinobacteria	Micrococcales	Micrococcaceae	Arthrobacter	NA
3189bf66ea1fea45c9e4e56847efd485	1.3687e-05	1	NA	NA	NA	FALSE	NA	d__Bacteria	Firmicutes	Clostridia	Lachnospirales	Lachnospiraceae	Coprococcus	NA
31af7301148f0ac3e3f26313e38788aa	6.822e-05	1	NA	NA	NA	FALSE	NA	d__Bacteria	Actinobacteriota	Actinobacteria	Propionibacteriales	Propionibacteriaceae	Microlunatus	NA
31c0da28cb0e80686559765e61ff48f3	4.50356e-05	1	NA	NA	NA	FALSE	NA	d__Bacteria	Firmicutes	Clostridia	Peptostreptococcales-Tissierellales	Peptostreptococcaceae	Peptostreptococcus	NA
31e2e2028c931f0cf06124b93bfaaab9	5.71138e-06	1	NA	NA	NA	FALSE	NA	Unassigned	NA	NA	NA	NA	NA	NA
320f24d36f31add51283e76d3a3d1bc4	4.32342e-06	1	NA	NA	NA	FALSE	NA	d__Bacteria	Actinobacteriota	Actinobacteria	Micrococcales	Micrococcaceae	Micrococcus	Micrococcus_sp.
32168cfd291e08d7c1b8c9182fd9bac2	3.45216e-05	1	NA	NA	NA	FALSE	NA	d__Bacteria	Firmicutes	Clostridia	Lachnospirales	Lachnospiraceae	Agathobacter	uncultured_bacterium
3248b01fdd604b6d49bf295b8edc07e3	8.48487e-07	1	NA	NA	NA	FALSE	NA	Unassigned	NA	NA	NA	NA	NA	NA
327d08199cb018953f70a8c1b5ccd298	9.49717e-06	1	NA	NA	NA	FALSE	NA	d__Bacteria	Firmicutes	Clostridia	Oscillospirales	Ruminococcaceae	Faecalibacterium	uncultured_bacterium
327df22ed5879c5287315ba8d199dd86	8.82941e-06	1	NA	NA	NA	FALSE	NA	d__Bacteria	Actinobacteriota	Coriobacteriia	Coriobacteriales	Coriobacteriaceae	Collinsella	uncultured_bacterium
329fb8cebb9c83b771999bf94389e6e1	1.04479e-05	1	NA	NA	NA	FALSE	NA	d__Bacteria	Firmicutes	Bacilli	Lactobacillales	Streptococcaceae	Streptococcus	uncultured_bacterium
32db4d6a67628c0b37d8bed30701e8e2	5.43299e-06	1	NA	NA	NA	FALSE	NA	d__Bacteria	Fusobacteriota	Fusobacteriia	Fusobacteriales	Leptotrichiaceae	Leptotrichia	uncultured_bacterium
32e4b531d46d0972914f54d81d0bfe7c	8.6597e-06	1	NA	NA	NA	FALSE	NA	d__Bacteria	Firmicutes	Clostridia	Lachnospirales	Lachnospiraceae	Lachnoclostridium	NA
3327576e463dbebdab560be0d6767873	5.08369e-06	1	NA	NA	NA	FALSE	NA	d__Bacteria	Firmicutes	Clostridia	Oscillospirales	Butyricicoccaceae	UCG-009	uncultured_bacterium
333bdfedfccd21bb1b030f378e4de2a9	3.45098e-05	1	NA	NA	NA	FALSE	NA	d__Bacteria	Firmicutes	Bacilli	Erysipelotrichales	Erysipelotrichaceae	Turicibacter	uncultured_bacterium
335b6bac22be0adb64ece08bf6ef47f3	6.08076e-06	1	NA	NA	NA	FALSE	NA	d__Bacteria	Actinobacteriota	Actinobacteria	Propionibacteriales	Nocardioidaceae	Nocardioides	uncultured_bacterium
3379312151021ee006a3cbd770c42e7a	4.48932e-06	1	NA	NA	NA	FALSE	NA	Unassigned	NA	NA	NA	NA	NA	NA
337fb87dd7ec393e77df61ac636094d7	2.19846e-06	1	NA	NA	NA	FALSE	NA	d__Bacteria	Firmicutes	Clostridia	Oscillospirales	Ruminococcaceae	Anaerotruncus	uncultured_bacterium
3396c2e19779229ce9136aedea908aaa	9.63512e-05	1	NA	NA	NA	FALSE	NA	d__Bacteria	Firmicutes	Clostridia	Clostridiales	Clostridiaceae	Clostridium_sensu_stricto_1	uncultured_bacterium
342861927940fe5638f6e47ed7f3e19b	2.84832e-05	1	NA	NA	NA	FALSE	NA	d__Archaea	Halobacterota	Methanomicrobia	Methanomicrobiales	Methanomicrobiaceae	Methanoculleus	NA
343d57ad26dfae08d39b9c2075e930e7	4.26767e-05	1	NA	NA	NA	FALSE	NA	d__Archaea	Halobacterota	Methanomicrobia	Methanomicrobiales	Methanomicrobiaceae	Methanoculleus	NA
346efed15fa39fb41e91f777f24b067a	1.82434e-05	1	NA	NA	NA	FALSE	NA	d__Bacteria	Firmicutes	Clostridia	Oscillospirales	Ruminococcaceae	uncultured	uncultured_bacterium
346f09a8bb9893e60cc4a818c00f57b1	4.54982e-05	1	NA	NA	NA	FALSE	NA	d__Bacteria	Firmicutes	Bacilli	Erysipelotrichales	Erysipelotrichaceae	[Clostridium]_innocuum_group	NA
3482576c32e0dfc3f887f52ccfd36b92	8.87981e-06	1	NA	NA	NA	FALSE	NA	d__Bacteria	Actinobacteriota	Coriobacteriia	Coriobacteriales	Eggerthellaceae	Senegalimassilia	uncultured_bacterium
34996d46daa942fc26651744a299c55f	3.05021e-06	1	NA	NA	NA	FALSE	NA	d__Bacteria	Verrucomicrobiota	Verrucomicrobiae	Verrucomicrobiales	Akkermansiaceae	Akkermansia	uncultured_bacterium
349acd988609881e79025bb8f73b0aa5	4.48932e-06	1	NA	NA	NA	FALSE	NA	Unassigned	NA	NA	NA	NA	NA	NA
34a73f9b33be9032dfc0deaaa2e1a207	2.52704e-05	1	NA	NA	NA	FALSE	NA	Unassigned	NA	NA	NA	NA	NA	NA
34cde13835028e8d3a4e4d374496e9ee	1.48218e-05	1	NA	NA	NA	FALSE	NA	d__Bacteria	Actinobacteriota	Actinobacteria	Corynebacteriales	Nocardiaceae	Gordonia	NA
34dec5b861bf95b55948ac215e0e5251	9.9506e-06	1	NA	NA	NA	FALSE	NA	d__Bacteria	Cyanobacteria	Cyanobacteriia	Chloroplast	Chloroplast	Chloroplast	NA
34fc714919a0b1d822f5a04efa2cc230	2.77616e-06	1	NA	NA	NA	FALSE	NA	d__Bacteria	Firmicutes	Clostridia	Clostridiales	Clostridiaceae	Clostridium_sensu_stricto_1	uncultured_bacterium
352caf971790bdaeefe6c2143ecce1a7	1.23881e-05	1	NA	NA	NA	FALSE	NA	d__Bacteria	Firmicutes	Clostridia	Lachnospirales	Lachnospiraceae	Dorea	NA
35330796628e72bb687a41e51b78e501	4.58671e-05	1	NA	NA	NA	FALSE	NA	d__Archaea	Halobacterota	Methanomicrobia	Methanomicrobiales	Methanomicrobiaceae	Methanoculleus	NA
35387f4866e5439e21086ee538bef2c6	1.10549e-06	1	NA	NA	NA	FALSE	NA	Unassigned	NA	NA	NA	NA	NA	NA
353bfda55d0c19cda8fc68989b9dc074	2.79507e-05	1	NA	NA	NA	FALSE	NA	d__Archaea	Halobacterota	Methanomicrobia	Methanomicrobiales	Methanomicrobiaceae	Methanoculleus	NA
354c1cd731cc6731454284c39dc49a07	4.5703e-05	1	NA	NA	NA	FALSE	NA	d__Bacteria	Firmicutes	Clostridia	Lachnospirales	Lachnospiraceae	Blautia	uncultured_bacterium
355167062c7869e063160d5d000fe5fa	1.11366e-06	1	NA	NA	NA	FALSE	NA	d__Bacteria	Firmicutes	Negativicutes	Veillonellales-Selenomonadales	Selenomonadaceae	Selenomonas	uncultured_bacterium
355b242aae5519012a2791d8d750d482	1.76606e-06	1	NA	NA	NA	FALSE	NA	d__Bacteria	Firmicutes	Clostridia	Christensenellales	Christensenellaceae	Christensenellaceae_R-7_group	uncultured_bacterium
35624a717db9b37cdebc72033bb8f59f	1.00229e-05	1	NA	NA	NA	FALSE	NA	d__Bacteria	Fusobacteriota	Fusobacteriia	Fusobacteriales	Fusobacteriaceae	Fusobacterium	uncultured_bacterium
356479f751ce0cbb0eba1d0531e9225f	2.74992e-06	1	NA	NA	NA	FALSE	NA	d__Bacteria	Firmicutes	Negativicutes	Acidaminococcales	Acidaminococcaceae	Phascolarctobacterium	uncultured_bacterium
3567c2819ab032df081ffd376b2c5e27	3.92574e-06	1	NA	NA	NA	FALSE	NA	d__Bacteria	Actinobacteriota	Thermoleophilia	Solirubrobacterales	Solirubrobacteraceae	Solirubrobacter	NA
35712536de2a37f37336b15ef4f7e492	3.60413e-06	1	NA	NA	NA	FALSE	NA	Unassigned	NA	NA	NA	NA	NA	NA
357a32f070a0c5c1769090d33af0aa00	1.45362e-05	1	NA	NA	NA	FALSE	NA	Unassigned	NA	NA	NA	NA	NA	NA
358d82a59ce720644c60d57e81ee0ff3	7.68531e-06	1	NA	NA	NA	FALSE	NA	d__Bacteria	Firmicutes	Clostridia	Peptostreptococcales-Tissierellales	Peptostreptococcaceae	NA	NA
35b3d8b9d8316c9634ce201fd55d8cc6	1.97146e-05	1	NA	NA	NA	FALSE	NA	d__Archaea	Halobacterota	Methanosarcinia	Methanosarciniales	Methanosarcinaceae	Methanosarcina	NA
35b956ccd68c86b13d64d78aa6a7153b	0.000114014	1	NA	NA	NA	FALSE	NA	d__Bacteria	Firmicutes	Clostridia	Lachnospirales	Lachnospiraceae	Dorea	uncultured_organism
35cf2a23277a87436bea19e5c1fea062	2.94314e-06	1	NA	NA	NA	FALSE	NA	d__Bacteria	Firmicutes	Bacilli	Bacillales	Bacillaceae	Pseudogracilibacillus	NA
3608226a4a957071481782562c88f6aa	2.94854e-05	1	NA	NA	NA	FALSE	NA	d__Bacteria	Firmicutes	Clostridia	Lachnospirales	Lachnospiraceae	Lachnoclostridium	uncultured_organism
3620d7e69f48251d3990a416f76e073c	4.98201e-05	1	NA	NA	NA	FALSE	NA	d__Bacteria	Firmicutes	Clostridia	Lachnospirales	Lachnospiraceae	NA	NA
3634dad26c796cc5e438bf4faaefaa57	3.76868e-05	1	NA	NA	NA	FALSE	NA	d__Archaea	Halobacterota	Methanomicrobia	Methanomicrobiales	Methanomicrobiaceae	Methanoculleus	NA
3657b9a635a87eb5fe9aaa056b7c1ef9	1.18107e-05	1	NA	NA	NA	FALSE	NA	d__Bacteria	Actinobacteriota	Actinobacteria	Bifidobacteriales	Bifidobacteriaceae	Bifidobacterium	NA
36dba31d3fdb10092d35bcf3ca987158	2.50625e-05	1	NA	NA	NA	FALSE	NA	d__Archaea	Halobacterota	Methanomicrobia	Methanomicrobiales	Methanomicrobiaceae	Methanoculleus	NA
36ff5ba08d509e9231be68ace883dbe6	7.84836e-06	1	NA	NA	NA	FALSE	NA	Unassigned	NA	NA	NA	NA	NA	NA
3703d7f9c226b4b4b3e15518938ddcff	7.34616e-06	1	NA	NA	NA	FALSE	NA	d__Bacteria	Firmicutes	Clostridia	Lachnospirales	Lachnospiraceae	Herbinix	uncultured_bacterium
372607258db0d56e362654c0715e5893	7.14259e-05	1	NA	NA	NA	FALSE	NA	d__Archaea	Halobacterota	Methanomicrobia	Methanomicrobiales	Methanomicrobiaceae	Methanoculleus	NA
374f007a4f0d498a6e93a2f21481c13c	6.19966e-05	1	NA	NA	NA	FALSE	NA	d__Bacteria	Firmicutes	Clostridia	Lachnospirales	Lachnospiraceae	Fusicatenibacter	uncultured_bacterium
377e584a8dbf5339f60391a3b0b8a6b8	3.95852e-06	1	NA	NA	NA	FALSE	NA	d__Bacteria	Firmicutes	Bacilli	RF39	RF39	RF39	uncultured_bacterium
3793498a3afbb88d3bec6ebe2d5db869	8.21565e-06	1	NA	NA	NA	FALSE	NA	d__Bacteria	Actinobacteriota	Actinobacteria	Corynebacteriales	Corynebacteriaceae	Corynebacterium	uncultured_bacterium
37c45e5268252f41d69f30dd89873bfc	1.50891e-06	1	NA	NA	NA	FALSE	NA	Unassigned	NA	NA	NA	NA	NA	NA
37d8025fecc7f426b7d8ac5302fee7e9	1.55181e-06	1	NA	NA	NA	FALSE	NA	d__Bacteria	Actinobacteriota	Coriobacteriia	Coriobacteriales	Eggerthellaceae	CHKCI002	uncultured_bacterium
37e8e7bd5f94897ac08d299e81b171c2	2.70846e-05	1	NA	NA	NA	FALSE	NA	d__Bacteria	Actinobacteriota	Coriobacteriia	Coriobacteriales	Coriobacteriaceae	Collinsella	uncultured_bacterium
3808a1e5c2d85f9f197ef9b7ea60972a	1.37015e-05	1	NA	NA	NA	FALSE	NA	d__Bacteria	Actinobacteriota	Actinobacteria	Micrococcales	Micrococcaceae	Rothia	NA
38328bd5044f81f983f9d1e78a81cdd7	8.83031e-06	1	NA	NA	NA	FALSE	NA	d__Bacteria	Firmicutes	Clostridia	Lachnospirales	Lachnospiraceae	uncultured	uncultured_organism
383fb8d7894044785085fb054c24a207	1.27396e-05	1	NA	NA	NA	FALSE	NA	d__Bacteria	Firmicutes	Clostridia	Clostridia	Hungateiclostridiaceae	Ruminiclostridium	NA
38789e476eaf403d355919ae150de9bd	5.43515e-07	1	NA	NA	NA	FALSE	NA	d__Bacteria	Actinobacteriota	Coriobacteriia	Coriobacteriales	Atopobiaceae	uncultured	uncultured_bacterium
38973efcf15a10b69d059e541505046a	2.4593e-05	1	NA	NA	NA	FALSE	NA	Unassigned	NA	NA	NA	NA	NA	NA
38be059271ac48dc7491ee0a85e5997a	1.63248e-06	1	NA	NA	NA	FALSE	NA	d__Bacteria	Firmicutes	Clostridia	Clostridiales	Clostridiaceae	Clostridium_sensu_stricto_7	NA
38f64dc6792765faa04f114053bb460f	2.92545e-06	1	NA	NA	NA	FALSE	NA	d__Bacteria	Firmicutes	Negativicutes	Acidaminococcales	Acidaminococcaceae	Phascolarctobacterium	uncultured_bacterium
3909e413b3177af5ccc8caeda9b83099	5.86804e-05	1	NA	NA	NA	FALSE	NA	d__Archaea	Halobacterota	Methanomicrobia	Methanomicrobiales	Methanomicrobiaceae	Methanoculleus	NA
3924226cf89b5e62695dad984c436560	2.9242e-05	1	NA	NA	NA	FALSE	NA	d__Bacteria	Firmicutes	Clostridia	Lachnospirales	Lachnospiraceae	Agathobacter	uncultured_bacterium
3981ba7a1a1379242dbcd1d40317cb7f	3.86923e-06	1	NA	NA	NA	FALSE	NA	Unassigned	NA	NA	NA	NA	NA	NA
399d96a96215c993b3cb2c21ab2d3cb3	3.6752e-05	1	NA	NA	NA	FALSE	NA	d__Archaea	Halobacterota	Methanomicrobia	Methanomicrobiales	Methanomicrobiaceae	Methanoculleus	uncultured_euryarchaeote
39d1d8913d93f536e7a4f74ca1ce5069	5.44224e-06	1	NA	NA	NA	FALSE	NA	Unassigned	NA	NA	NA	NA	NA	NA
39f031fcc9081842ba48ed36defe1e1c	1.74898e-06	1	NA	NA	NA	FALSE	NA	d__Bacteria	Actinobacteriota	Acidimicrobiia	Microtrichales	uncultured	uncultured	NA
3a23ec800fbc0a26e72f632e7e58dc68	7.76061e-06	1	NA	NA	NA	FALSE	NA	d__Bacteria	Actinobacteriota	Acidimicrobiia	Microtrichales	uncultured	uncultured	NA
3a2aecc19c113c97a06d9f792dbc2900	9.9506e-06	1	NA	NA	NA	FALSE	NA	Unassigned	NA	NA	NA	NA	NA	NA
3a33b8b85ed6b690d5e30a3b4fb33c38	1.39305e-05	1	NA	NA	NA	FALSE	NA	d__Bacteria	Firmicutes	Negativicutes	uncultured	uncultured	uncultured	NA
3a5a1bb819e96da520fb0d98aa1a0614	2.77097e-05	1	NA	NA	NA	FALSE	NA	d__Bacteria	Firmicutes	Clostridia	Lachnospirales	Lachnospiraceae	Hungatella	NA
3a70178a70b88448a47bbdbaf1912b1c	3.06258e-05	1	NA	NA	NA	FALSE	NA	Unassigned	NA	NA	NA	NA	NA	NA
3a712dc3d460051c9aad1bd5cadd27bc	6.49723e-05	1	NA	NA	NA	FALSE	NA	d__Bacteria	Firmicutes	Clostridia	Lachnospirales	Lachnospiraceae	Lachnoclostridium	uncultured_organism
3a92fb78b33159bb0366e89f88371853	1.0717e-06	1	NA	NA	NA	FALSE	NA	d__Bacteria	Proteobacteria	Alphaproteobacteria	Rhizobiales	Rhizobiaceae	Mesorhizobium	NA
3a9d28a0ddeff2da3f5cc08b08243872	1.48073e-06	1	NA	NA	NA	FALSE	NA	d__Bacteria	Firmicutes	Clostridia	Oscillospirales	[Eubacterium]_coprostanoligenes_group	[Eubacterium]_coprostanoligenes_group	NA
3a9d7150271c6378d5ef48592640fb42	1.56785e-06	1	NA	NA	NA	FALSE	NA	d__Archaea	Thermoplasmatota	Thermoplasmata	Methanomassiliicoccales	Methanomethylophilaceae	Candidatus_Methanoplasma	uncultured_archaeon
3a9f528aef7c8cbc4ea13c4b7a95a611	1.91375e-05	1	NA	NA	NA	FALSE	NA	d__Bacteria	Actinobacteriota	Coriobacteriia	Coriobacteriales	Eggerthellaceae	Senegalimassilia	uncultured_bacterium
3ad23005c90e62a1994bbef95e286b10	1.19028e-05	1	NA	NA	NA	FALSE	NA	d__Bacteria	Actinobacteriota	Actinobacteria	Bifidobacteriales	Bifidobacteriaceae	Bifidobacterium	Bifidobacterium_bifidum
3ad607ce3d84d7850b35f51670c23ec6	3.77033e-05	1	NA	NA	NA	FALSE	NA	d__Archaea	Halobacterota	Methanomicrobia	Methanomicrobiales	Methanomicrobiaceae	Methanoculleus	NA
3ae7a6e6e13ea1511d306fe265701d00	3.35059e-05	1	NA	NA	NA	FALSE	NA	d__Bacteria	Firmicutes	Clostridia	Lachnospirales	Lachnospiraceae	Lachnoclostridium	NA
3b0cf4a8869bfe01fa6204b468a21758	1.46487e-05	1	NA	NA	NA	FALSE	NA	d__Bacteria	Firmicutes	Clostridia	Lachnospirales	Lachnospiraceae	Coprococcus	NA
3b152aacc57d83902f22add4b56ec8e5	1.637e-05	1	NA	NA	NA	FALSE	NA	d__Archaea	Halobacterota	Methanomicrobia	Methanomicrobiales	Methanomicrobiaceae	Methanoculleus	NA
3b1a9aa42cf3878c16ca8590b3723478	1.21564e-05	1	NA	NA	NA	FALSE	NA	Unassigned	NA	NA	NA	NA	NA	NA
3b1ed65d2febc06a1e1668f4b80ef319	1.65731e-05	1	NA	NA	NA	FALSE	NA	d__Bacteria	Firmicutes	Bacilli	Lactobacillales	Lactobacillaceae	Lactobacillus	Lactobacillus_jensenii
3b2af804046d035dcef4e511fe431cde	1.69077e-05	1	NA	NA	NA	FALSE	NA	Unassigned	NA	NA	NA	NA	NA	NA
3b2e1b95dd7429330f240d1eef46826d	1.63533e-05	1	NA	NA	NA	FALSE	NA	Unassigned	NA	NA	NA	NA	NA	NA
3b745f12fc3921be1b59abee97e74257	1.27192e-05	1	NA	NA	NA	FALSE	NA	d__Bacteria	Firmicutes	Limnochordia	Limnochordia	Limnochordia	Hydrogenispora	uncultured_Clostridia
3b83136f73ec2a699c03398a9e9287b8	1.96275e-05	1	NA	NA	NA	FALSE	NA	d__Archaea	Halobacterota	Methanomicrobia	Methanomicrobiales	Methanomicrobiaceae	Methanoculleus	NA
3bbe379f14d23d35eacbec899a7f6590	2.01525e-05	1	NA	NA	NA	FALSE	NA	d__Bacteria	Firmicutes	Clostridia	Lachnospirales	Lachnospiraceae	Blautia	NA
3c3b27b1d672f8619e858325ccd0c226	1.53349e-05	1	NA	NA	NA	FALSE	NA	d__Bacteria	Actinobacteriota	Coriobacteriia	Coriobacteriales	Coriobacteriaceae	Collinsella	uncultured_bacterium
3c434bb90609f2f0b6135ec30c0a76f8	1.86145e-05	1	NA	NA	NA	FALSE	NA	Unassigned	NA	NA	NA	NA	NA	NA
3c5aba14cffe5f519b36d40e90dc33c5	2.05476e-05	1	NA	NA	NA	FALSE	NA	d__Bacteria	Firmicutes	Clostridia	Lachnospirales	Lachnospiraceae	NA	NA
3c795c5761a17475dadee5f7d9fd3b52	4.03806e-05	1	NA	NA	NA	FALSE	NA	d__Bacteria	Actinobacteriota	Actinobacteria	Propionibacteriales	Propionibacteriaceae	Cutibacterium	uncultured_bacterium
3c886aea4947bf0ee6dea4ea87a231fb	1.23578e-05	1	NA	NA	NA	FALSE	NA	d__Bacteria	Firmicutes	Clostridia	Peptostreptococcales-Tissierellales	Peptostreptococcaceae	Filifactor	NA
3cd3e8a4c78517ff013261f15b28e7b7	3.15361e-06	1	NA	NA	NA	FALSE	NA	d__Bacteria	Thermotogota	Thermotogae	Petrotogales	Petrotogaceae	Defluviitoga	NA
3ce66b0c4af74d68b8f4ffcf4c583b72	8.35751e-06	1	NA	NA	NA	FALSE	NA	d__Bacteria	Firmicutes	Limnochordia	Limnochordia	Limnochordia	Hydrogenispora	uncultured_Clostridia
3ce9914489c14f07033e33decd17c498	5.71411e-06	1	NA	NA	NA	FALSE	NA	d__Bacteria	Firmicutes	Clostridia	Clostridia	Hungateiclostridiaceae	Ruminiclostridium	uncultured_bacterium
3cecd752db329c87fa7b5ae2eb3b068e	5.87073e-06	1	NA	NA	NA	FALSE	NA	Unassigned	NA	NA	NA	NA	NA	NA
3d074eb6828dedc12a3db6ad9cd318c1	4.55864e-06	1	NA	NA	NA	FALSE	NA	d__Bacteria	Actinobacteriota	Actinobacteria	Frankiales	Geodermatophilaceae	Blastococcus	uncultured_bacterium
3d421453771ecba3042bdc41573d3eaa	4.67518e-06	1	NA	NA	NA	FALSE	NA	d__Bacteria	Firmicutes	Limnochordia	M55-D21	M55-D21	M55-D21	NA
3d5592ec8eb569c95c57ecc16ce4df5e	5.53627e-05	1	NA	NA	NA	FALSE	NA	d__Bacteria	Firmicutes	Clostridia	Clostridiales	Clostridiaceae	Clostridium_sensu_stricto_1	uncultured_bacterium
3d6e70db0d3d453dbfd13f53c6ac0b39	2.63815e-06	1	NA	NA	NA	FALSE	NA	d__Bacteria	Firmicutes	Clostridia	Lachnospirales	Lachnospiraceae	[Ruminococcus]_torques_group	uncultured_bacterium
3da27d25a8c576cce7f53fe2009ec9fd	7.83058e-07	1	NA	NA	NA	FALSE	NA	d__Archaea	Halobacterota	Methanosarcinia	Methanosarciniales	Methanosarcinaceae	Methanosarcina	NA
3da8d26d14a690face5a3a11162b8c51	0.000255377	1	NA	NA	NA	FALSE	NA	d__Bacteria	Firmicutes	Clostridia	Oscillospirales	Oscillospiraceae	NA	NA
3dae5d917bd1165bbb3f7dbb34edbe76	6.84541e-06	1	NA	NA	NA	FALSE	NA	d__Bacteria	Firmicutes	Clostridia	Oscillospirales	Ruminococcaceae	Incertae_Sedis	NA
3dc06210e34f9f8892e60ec09dcfc29d	3.73076e-05	1	NA	NA	NA	FALSE	NA	d__Bacteria	Firmicutes	Bacilli	Staphylococcales	Staphylococcaceae	Staphylococcus	uncultured_bacterium
3dd3c6670f16e7f45cda656500339765	1.2417e-05	1	NA	NA	NA	FALSE	NA	d__Bacteria	Firmicutes	Clostridia	Lachnospirales	Lachnospiraceae	NA	NA
3e2ec0ef0a0e9aab88e9caa46d9a600b	3.20117e-06	1	NA	NA	NA	FALSE	NA	d__Bacteria	Actinobacteriota	Coriobacteriia	Coriobacteriales	Eggerthellaceae	Slackia	uncultured_bacterium
3e42d33df6a81aca1c58ff83f8ceecf4	1.27511e-05	1	NA	NA	NA	FALSE	NA	d__Bacteria	Firmicutes	Bacilli	Erysipelotrichales	Erysipelatoclostridiaceae	Catenibacterium	uncultured_bacterium
3e45e73dd34a663c8a53451987868f6a	1.81594e-05	1	NA	NA	NA	FALSE	NA	d__Archaea	Halobacterota	Methanosarcinia	Methanosarciniales	Methanosarcinaceae	Methanosarcina	NA
3e5fdd2d0b3af7fb35d127f33159ebb3	4.31924e-05	1	NA	NA	NA	FALSE	NA	d__Bacteria	Actinobacteriota	Actinobacteria	Propionibacteriales	Propionibacteriaceae	Cutibacterium	uncultured_bacterium
3e73f3c795f334425e822594efd627ec	3.04757e-05	1	NA	NA	NA	FALSE	NA	d__Bacteria	Firmicutes	Clostridia	Lachnospirales	Lachnospiraceae	Lachnoanaerobaculum	NA
3e77c088e79c9b336b1e07b647c29e46	2.66134e-05	1	NA	NA	NA	FALSE	NA	d__Bacteria	Firmicutes	Clostridia	Oscillospirales	Ruminococcaceae	Ruminococcus	uncultured_bacterium
3e8ed4c112d016d442242edb74c28c50	1.14656e-05	1	NA	NA	NA	FALSE	NA	d__Archaea	Thermoplasmatota	Thermoplasmata	Methanomassiliicoccales	Methanomethylophilaceae	Candidatus_Methanoplasma	uncultured_archaeon
3e94dee79575fc27f618122e6162ceb5	5.76387e-06	1	NA	NA	NA	FALSE	NA	d__Bacteria	Actinobacteriota	Actinobacteria	Propionibacteriales	Nocardioidaceae	Nocardioides	NA
3e964d41583d7f6961f07571da479960	8.03294e-05	1	NA	NA	NA	FALSE	NA	d__Bacteria	Firmicutes	Clostridia	Oscillospirales	Oscillospiraceae	uncultured	uncultured_bacterium
3eb191d049315c43868fce1b45426de6	3.53213e-06	1	NA	NA	NA	FALSE	NA	Unassigned	NA	NA	NA	NA	NA	NA
3ec2cd9a1bb2184e78bf111e34569cb5	1.57294e-05	1	NA	NA	NA	FALSE	NA	Unassigned	NA	NA	NA	NA	NA	NA
3ecbf7246477ee2d905472c48c9a4d97	2.57749e-06	1	NA	NA	NA	FALSE	NA	d__Bacteria	Firmicutes	Clostridia	Oscillospirales	Ruminococcaceae	Faecalibacterium	uncultured_bacterium
3eee47f9b65355f23cc1c473a46b60ec	3.99746e-05	1	NA	NA	NA	FALSE	NA	Unassigned	NA	NA	NA	NA	NA	NA
3f02f749be0f0b390644ba3bbe1f7d2f	6.52454e-06	1	NA	NA	NA	FALSE	NA	d__Bacteria	Firmicutes	Clostridia	Lachnospirales	Lachnospiraceae	[Ruminococcus]_torques_group	NA
3f6a4318e80c686dfab9a6cfed0fd7bf	2.99894e-05	1	NA	NA	NA	FALSE	NA	d__Archaea	Halobacterota	Methanomicrobia	Methanomicrobiales	Methanomicrobiaceae	Methanoculleus	NA
3f6b258e8d1fb50981769c48b045c497	4.01893e-05	1	NA	NA	NA	FALSE	NA	d__Bacteria	Firmicutes	Clostridia	Peptostreptococcales-Tissierellales	Peptostreptococcaceae	Romboutsia	NA
3f7c52e1fffa6e8f7d52a51219211c5b	7.36516e-07	1	NA	NA	NA	FALSE	NA	d__Bacteria	Firmicutes	Clostridia	Oscillospirales	Ruminococcaceae	Faecalibacterium	NA
3f8bc73dc5be0aea3bafd2cd017d04fc	7.9319e-06	1	NA	NA	NA	FALSE	NA	d__Bacteria	Firmicutes	Clostridia	Peptostreptococcales-Tissierellales	Anaerovoracaceae	Family_XIII_AD3011_group	uncultured_bacterium
3fa01ede781fceb8f8391f3d315bcc6d	6.34663e-06	1	NA	NA	NA	FALSE	NA	d__Bacteria	Firmicutes	Bacilli	Lactobacillales	Enterococcaceae	Enterococcus	NA
3fa326957698705cee6e2fa933a07e09	2.63815e-06	1	NA	NA	NA	FALSE	NA	d__Bacteria	Firmicutes	Clostridia	Peptostreptococcales-Tissierellales	Peptostreptococcales-Tissierellales	Gallicola	uncultured_bacterium
3fed3f59cb3adc3307ffc6fa340eb48b	2.25258e-06	1	NA	NA	NA	FALSE	NA	Unassigned	NA	NA	NA	NA	NA	NA
3ffd7f5396a98f39402fddc580394ae7	7.53773e-06	1	NA	NA	NA	FALSE	NA	d__Bacteria	Firmicutes	Limnochordia	MBA03	MBA03	MBA03	uncultured_bacterium
401cf2e8489d58e39292b94504a701c7	1.00908e-05	1	NA	NA	NA	FALSE	NA	d__Archaea	Halobacterota	Methanosarcinia	Methanosarciniales	Methanosarcinaceae	Methanosarcina	uncultured_archaeon
404435910241719ea4e1c74aa2d16389	0.000325397	1	NA	NA	NA	FALSE	NA	d__Bacteria	Actinobacteriota	Coriobacteriia	Coriobacteriales	Eggerthellaceae	Slackia	uncultured_bacterium
404997c3b0b81373f96e39df33d8777f	6.83796e-06	1	NA	NA	NA	FALSE	NA	d__Bacteria	Firmicutes	Negativicutes	Veillonellales-Selenomonadales	NA	NA	NA
4058ad838a2f24e0054ac3dd3ee857be	1.24379e-05	1	NA	NA	NA	FALSE	NA	d__Bacteria	Firmicutes	Clostridia	Clostridia	Hungateiclostridiaceae	HN-HF0106	NA
406fb9a8aad9c161e1a80cf90238d883	1.36689e-05	1	NA	NA	NA	FALSE	NA	d__Bacteria	Actinobacteriota	Actinobacteria	Corynebacteriales	Mycobacteriaceae	Mycobacterium	NA
409a025f946879d280ee9f3550f23166	5.96805e-05	1	NA	NA	NA	FALSE	NA	d__Bacteria	Firmicutes	Limnochordia	Limnochordia	Limnochordia	Hydrogenispora	uncultured_Clostridia
40b1d3b659b7dce440c165102db8d476	1.22009e-05	1	NA	NA	NA	FALSE	NA	d__Bacteria	Firmicutes	Clostridia	Lachnospirales	Lachnospiraceae	Blautia	uncultured_bacterium
40f0fafde1fbff4f9d16b7bc026ef496	2.35545e-05	1	NA	NA	NA	FALSE	NA	Unassigned	NA	NA	NA	NA	NA	NA
4102a0959f8a5cf05dfd4aeb54cca61f	1.39697e-05	1	NA	NA	NA	FALSE	NA	d__Bacteria	Actinobacteriota	Actinobacteria	Corynebacteriales	Corynebacteriaceae	Lawsonella	NA
41074fdbc2139233aad71665e09e0f8e	1.62382e-06	1	NA	NA	NA	FALSE	NA	Unassigned	NA	NA	NA	NA	NA	NA
4113beaddf3c83de04aaa812e0a1eda9	5.02971e-06	1	NA	NA	NA	FALSE	NA	Unassigned	NA	NA	NA	NA	NA	NA
414a85390456cdadaa45b007f719e0df	4.00284e-05	1	NA	NA	NA	FALSE	NA	Unassigned	NA	NA	NA	NA	NA	NA
4150f5a5cf4a3b41157415fa7711a108	2.71649e-05	1	NA	NA	NA	FALSE	NA	d__Bacteria	Actinobacteriota	Actinobacteria	Corynebacteriales	Corynebacteriaceae	Corynebacterium	uncultured_bacterium
415d4a39e5c24d897ae037d93bb4afaa	2.99036e-05	1	NA	NA	NA	FALSE	NA	d__Archaea	Halobacterota	Methanosarcinia	Methanosarciniales	Methanosarcinaceae	Methanosarcina	NA
417e092647eb5a46e8531e594cfa9749	3.55368e-06	1	NA	NA	NA	FALSE	NA	d__Bacteria	Firmicutes	Bacilli	Lactobacillales	Listeriaceae	Brochothrix	Brochothrix_thermosphacta
41844b46854b73c5d6f4c1a5e6c023d3	2.69904e-05	1	NA	NA	NA	FALSE	NA	d__Bacteria	Firmicutes	Clostridia	Peptostreptococcales-Tissierellales	Peptostreptococcales-Tissierellales	Anaerococcus	uncultured_bacterium
41931608a7ee016f079c01bc52368d84	1.70536e-05	1	NA	NA	NA	FALSE	NA	d__Bacteria	Actinobacteriota	Coriobacteriia	Coriobacteriales	Eggerthellaceae	Senegalimassilia	uncultured_bacterium
419cfe40e27ea5b5c42d2af27dc1eb40	1.13966e-05	1	NA	NA	NA	FALSE	NA	d__Bacteria	Firmicutes	Clostridia	Lachnospirales	Lachnospiraceae	[Eubacterium]_xylanophilum_group	uncultured_bacterium
41b1899765f3fffa411845690d66eb46	9.27183e-06	1	NA	NA	NA	FALSE	NA	d__Bacteria	Firmicutes	Clostridia	Oscillospirales	Ruminococcaceae	Ruminococcus	uncultured_bacterium
41b1eba984bfece08ec31a498feaa470	5.48748e-05	1	NA	NA	NA	FALSE	NA	d__Bacteria	Firmicutes	Bacilli	Lactobacillales	Streptococcaceae	Streptococcus	uncultured_bacterium
423edd053351c83c5e7468a83c9803d1	4.94097e-05	1	NA	NA	NA	FALSE	NA	d__Bacteria	Actinobacteriota	Actinobacteria	Corynebacteriales	Dietziaceae	Dietzia	NA
4240a77df180d45e9cbef82fe85898dc	2.26166e-05	1	NA	NA	NA	FALSE	NA	d__Archaea	Halobacterota	Methanosarcinia	Methanosarciniales	Methanosaetaceae	Methanosaeta	NA
429afe78e68ddbbc386d4f751b12d313	0.000296527	1	NA	NA	NA	FALSE	NA	d__Bacteria	Firmicutes	Negativicutes	Veillonellales-Selenomonadales	Selenomonadaceae	Megamonas	NA
42b5ac8d4233fd4a3b0bb775fc6b9129	2.54184e-05	1	NA	NA	NA	FALSE	NA	d__Bacteria	Firmicutes	Clostridia	Lachnospirales	Lachnospiraceae	Lachnoclostridium	uncultured_organism
42bbe9e57768dbdc2075ac18d09a8ad6	6.03106e-05	1	NA	NA	NA	FALSE	NA	d__Bacteria	Firmicutes	Clostridia	Lachnospirales	Lachnospiraceae	[Eubacterium]_hallii_group	uncultured_bacterium
42cb66a282c02c616dca885c8ef2f62e	1.4082e-05	1	NA	NA	NA	FALSE	NA	Unassigned	NA	NA	NA	NA	NA	NA
42d5e227b66c85c0b11a5ddfc695872c	1.13966e-05	1	NA	NA	NA	FALSE	NA	d__Bacteria	Firmicutes	Bacilli	Staphylococcales	Staphylococcaceae	Staphylococcus	NA
42e84605be2454a00c974c867e2f622a	2.13287e-05	1	NA	NA	NA	FALSE	NA	d__Bacteria	Firmicutes	Limnochordia	Limnochordia	Limnochordia	Hydrogenispora	uncultured_Clostridia
4305cf8b3e7908e71016f531032466f9	3.55459e-05	1	NA	NA	NA	FALSE	NA	d__Archaea	Euryarchaeota	Methanobacteria	Methanobacteriales	Methanobacteriaceae	Methanobrevibacter	NA
4316226658445373edcb06ad2c356125	5.7397e-06	1	NA	NA	NA	FALSE	NA	d__Bacteria	Firmicutes	Clostridia	Lachnospirales	Lachnospiraceae	NA	NA
4324fff108af89f5a862b0f5ac19f2d7	1.26007e-05	1	NA	NA	NA	FALSE	NA	d__Bacteria	Firmicutes	Clostridia	Lachnospirales	Lachnospiraceae	Hungatella	uncultured_organism
43260b379f87122b23cc2d3704989a9a	1.02738e-05	1	NA	NA	NA	FALSE	NA	d__Bacteria	Firmicutes	Clostridia	Peptostreptococcales-Tissierellales	Anaerovoracaceae	Family_XIII_UCG-001	uncultured_bacterium
4365fee50a428b8098aea363b7468f00	4.60823e-05	1	NA	NA	NA	FALSE	NA	d__Bacteria	Firmicutes	Clostridia	Lachnospirales	Lachnospiraceae	NA	NA
43af71fd17297776f80c2a903b4b0f1d	2.03934e-05	1	NA	NA	NA	FALSE	NA	d__Archaea	Halobacterota	Methanomicrobia	Methanomicrobiales	Methanomicrobiaceae	Methanoculleus	NA
43d41cc02e0ad683071ddc14e7939a85	6.03482e-05	1	NA	NA	NA	FALSE	NA	d__Bacteria	Firmicutes	Clostridia	Lachnospirales	Lachnospiraceae	Hungatella	NA
43d4647b32fd55af8a9c7566aa1dd06c	3.31648e-06	1	NA	NA	NA	FALSE	NA	d__Archaea	Halobacterota	Methanomicrobia	Methanomicrobiales	Methanomicrobiaceae	Methanoculleus	uncultured_Methanoculleus
440d5aa57bc1926b07a1b50ee62ef243	6.96042e-06	1	NA	NA	NA	FALSE	NA	d__Bacteria	Actinobacteriota	Actinobacteria	Propionibacteriales	Propionibacteriaceae	Pseudopropionibacterium	uncultured_bacterium
441fb477103c9f9b325931bda82fa982	3.13417e-05	1	NA	NA	NA	FALSE	NA	d__Bacteria	Firmicutes	Bacilli	Lactobacillales	Enterococcaceae	Enterococcus	NA
4431adcf84f512ec31e24aaaf9421f07	1.08826e-05	1	NA	NA	NA	FALSE	NA	d__Archaea	Halobacterota	Methanomicrobia	Methanomicrobiales	Methanomicrobiaceae	Methanoculleus	NA
445c43f7e607c1728c27e104ca4e3d76	8.3888e-06	1	NA	NA	NA	FALSE	NA	Unassigned	NA	NA	NA	NA	NA	NA
4489010d19034e53579bcb092ec0b1c3	1.22436e-06	1	NA	NA	NA	FALSE	NA	Unassigned	NA	NA	NA	NA	NA	NA
4491c5e592f3c3314f0a2ec56b36df72	2.52199e-06	1	NA	NA	NA	FALSE	NA	d__Bacteria	Firmicutes	Clostridia	Peptostreptococcales-Tissierellales	Peptostreptococcales-Tissierellales	Peptoniphilus	uncultured_bacterium
44d614a659ec86300a47cc590a077480	6.52218e-07	1	NA	NA	NA	FALSE	NA	d__Bacteria	Firmicutes	Clostridia	Oscillospirales	Ruminococcaceae	Caproiciproducens	NA
44f0a60b6a07797b3050bc029d98cd98	6.32682e-05	1	NA	NA	NA	FALSE	NA	d__Archaea	Thermoplasmatota	Thermoplasmata	Methanomassiliicoccales	Methanomethylophilaceae	Candidatus_Methanoplasma	uncultured_archaeon
44fb2aae4901746b66d2ac921770aa67	1.21197e-05	1	NA	NA	NA	FALSE	NA	Unassigned	NA	NA	NA	NA	NA	NA
45057b8eab426d1f020821336e90eb1f	1.75642e-05	1	NA	NA	NA	FALSE	NA	Unassigned	NA	NA	NA	NA	NA	NA
455476202ac2d6e6449d2ac5170e8893	3.13571e-06	1	NA	NA	NA	FALSE	NA	Unassigned	NA	NA	NA	NA	NA	NA
455518fd78845f8509f46728daaf9c98	9.92068e-06	1	NA	NA	NA	FALSE	NA	d__Bacteria	Firmicutes	Clostridia	Oscillospirales	Ruminococcaceae	Ruminococcus	uncultured_bacterium
456574488028bde99e3328f024373460	1.82687e-05	1	NA	NA	NA	FALSE	NA	d__Archaea	Euryarchaeota	Methanobacteria	Methanobacteriales	Methanobacteriaceae	Methanobacterium	NA
4582ad9ad98fed5b84d8a1ee79365b64	2.1592e-05	1	NA	NA	NA	FALSE	NA	d__Bacteria	Actinobacteriota	Actinobacteria	Bifidobacteriales	Bifidobacteriaceae	Bifidobacterium	NA
458864fd514e821c11519931e91d4fd3	1.49905e-05	1	NA	NA	NA	FALSE	NA	d__Bacteria	Firmicutes	Clostridia	Oscillospirales	Ruminococcaceae	Incertae_Sedis	uncultured_bacterium
45a140d7885647843569bef24b44f9e1	5.19464e-06	1	NA	NA	NA	FALSE	NA	d__Archaea	Halobacterota	Methanomicrobia	Methanomicrobiales	Methanomicrobiaceae	Methanoculleus	NA
45a67c160d7262993e0c94b7d0865e38	1.95765e-06	1	NA	NA	NA	FALSE	NA	d__Bacteria	Actinobacteriota	Actinobacteria	Micrococcales	Micrococcaceae	Rothia	uncultured_bacterium
45c4a5f3e23844c877d67a5ee47ce349	5.32644e-06	1	NA	NA	NA	FALSE	NA	d__Archaea	Euryarchaeota	Methanobacteria	Methanobacteriales	Methanobacteriaceae	Methanobrevibacter	NA
45d039d687567818c8586d6f10ad1af1	7.50577e-06	1	NA	NA	NA	FALSE	NA	d__Bacteria	Firmicutes	Clostridia	Peptostreptococcales-Tissierellales	Anaerovoracaceae	Anaerovorax	NA
45d74f256222c01e5d3f1eee9a3233ef	5.19464e-06	1	NA	NA	NA	FALSE	NA	Unassigned	NA	NA	NA	NA	NA	NA
45fb9df3908b7b5e0d760313055a9e77	1.33341e-05	1	NA	NA	NA	FALSE	NA	d__Bacteria	Actinobacteriota	Actinobacteria	Propionibacteriales	Propionibacteriaceae	Cutibacterium	uncultured_bacterium
4608b6c3b587a39345b15b834776bb08	3.90919e-05	1	NA	NA	NA	FALSE	NA	Unassigned	NA	NA	NA	NA	NA	NA
4624088f96815daf43a234213a1bde59	2.1592e-06	1	NA	NA	NA	FALSE	NA	d__Bacteria	Firmicutes	Bacilli	Erysipelotrichales	Erysipelatoclostridiaceae	Asteroleplasma	uncultured_bacterium
4626e51a3a2b29cfb3f017dfa7f9b3c9	2.59732e-06	1	NA	NA	NA	FALSE	NA	d__Bacteria	Firmicutes	Clostridia	Clostridia	Hungateiclostridiaceae	Ruminiclostridium	uncultured_bacterium
4631da3f8a3901d48c7d4f069bf11729	1.30105e-05	1	NA	NA	NA	FALSE	NA	d__Bacteria	Firmicutes	Bacilli	Lactobacillales	Enterococcaceae	Enterococcus	NA
463453a6ed28493e3295f7b607d51944	7.13976e-05	1	NA	NA	NA	FALSE	NA	d__Bacteria	Firmicutes	Clostridia	Lachnospirales	Lachnospiraceae	Blautia	uncultured_bacterium
4651215d0eaefb19dd34351290798deb	6.27489e-06	1	NA	NA	NA	FALSE	NA	d__Bacteria	Actinobacteriota	Actinobacteria	Corynebacteriales	Corynebacteriaceae	Corynebacterium	uncultured_bacterium
466a6b5bf283eb9802f8c93e0bafa20e	1.32455e-06	1	NA	NA	NA	FALSE	NA	d__Bacteria	Firmicutes	Clostridia	Christensenellales	Christensenellaceae	Christensenellaceae_R-7_group	NA
46a6b1f274909afba82766cda4bcda8f	7.38205e-05	1	NA	NA	NA	FALSE	NA	d__Archaea	Crenarchaeota	Nitrososphaeria	Nitrososphaerales	Nitrososphaeraceae	Nitrososphaeraceae	NA
46a7e2a219cfae93da440d7a94fd789a	6.02393e-05	1	NA	NA	NA	FALSE	NA	d__Bacteria	Proteobacteria	Gammaproteobacteria	Enterobacterales	Enterobacteriaceae	Klebsiella	NA
46aa2d145ada12c89b8066da720d25f6	1.58289e-05	1	NA	NA	NA	FALSE	NA	d__Bacteria	Firmicutes	Clostridia	Lachnospirales	Lachnospiraceae	Blautia	uncultured_bacterium
46dce4cb46b8342e4ed7c71aafae3d46	6.34597e-07	1	NA	NA	NA	FALSE	NA	Unassigned	NA	NA	NA	NA	NA	NA
4714bb2fa7462d4301c1916f95f0e070	8.11911e-06	1	NA	NA	NA	FALSE	NA	d__Bacteria	Firmicutes	Limnochordia	Limnochordia	Limnochordia	Hydrogenispora	NA
471f0ffd5d32b6c44055e2852f5027fb	4.18824e-05	1	NA	NA	NA	FALSE	NA	d__Bacteria	Firmicutes	Bacilli	Lactobacillales	Streptococcaceae	Streptococcus	uncultured_bacterium
472e212965ab25180cfd6aed3d098730	1.96617e-06	1	NA	NA	NA	FALSE	NA	Unassigned	NA	NA	NA	NA	NA	NA
47388e769ed307e44c8e57cba36a47c5	2.32818e-05	1	NA	NA	NA	FALSE	NA	d__Bacteria	Firmicutes	Clostridia	Oscillospirales	Ruminococcaceae	NA	NA
4739e7f27005bdddfbe596adbe1858d2	4.52118e-05	1	NA	NA	NA	FALSE	NA	d__Bacteria	Firmicutes	Clostridia	Oscillospirales	Oscillospiraceae	UCG-002	uncultured_bacterium
47435d78be93d282cd53e44417163ea5	7.30015e-06	1	NA	NA	NA	FALSE	NA	d__Bacteria	Firmicutes	Bacilli	Staphylococcales	Staphylococcaceae	Staphylococcus	NA
4769d1b5aa39e1279e17adf86dd0ccc3	8.79385e-07	1	NA	NA	NA	FALSE	NA	d__Bacteria	Firmicutes	Bacilli	Erysipelotrichales	Erysipelatoclostridiaceae	Catenibacterium	uncultured_bacterium
4783309920c955c565852b013d2521e4	5.08369e-06	1	NA	NA	NA	FALSE	NA	d__Bacteria	Firmicutes	Clostridia	Christensenellales	Christensenellaceae	Catabacter	NA
4796bb4f9dfd4d611bd2b75e29e5a436	9.7897e-06	1	NA	NA	NA	FALSE	NA	d__Bacteria	Firmicutes	Limnochordia	Limnochordia	Limnochordia	Hydrogenispora	uncultured_bacterium
47b87a4374b7dd07bf29d2252c323474	8.03223e-05	1	NA	NA	NA	FALSE	NA	d__Bacteria	Firmicutes	Clostridia	Lachnospirales	Lachnospiraceae	uncultured	uncultured_organism
47ba8b4ba6a5ce93498a277d18f3b4de	1.5002e-05	1	NA	NA	NA	FALSE	NA	d__Bacteria	Firmicutes	Clostridia	Clostridiales	Clostridiaceae	Clostridium_sensu_stricto_1	uncultured_bacterium
47d3c7739635666b9b41efd343eb6b0d	2.00075e-05	1	NA	NA	NA	FALSE	NA	Unassigned	NA	NA	NA	NA	NA	NA
47d4e50b08b00a5466452362cfc93d95	1.77912e-05	1	NA	NA	NA	FALSE	NA	Unassigned	NA	NA	NA	NA	NA	NA
47f1dc6120f9b3e76fc8bdfc962bf9e4	2.05476e-05	1	NA	NA	NA	FALSE	NA	d__Bacteria	Firmicutes	Clostridia	Lachnospirales	Lachnospiraceae	Lactonifactor	NA
481061af3df4250cd1421962e393be29	6.62274e-06	1	NA	NA	NA	FALSE	NA	Unassigned	NA	NA	NA	NA	NA	NA
481bb9f06edc986f1c65520869f201f2	3.11474e-05	1	NA	NA	NA	FALSE	NA	d__Bacteria	Firmicutes	Limnochordia	Limnochordia	Limnochordia	Hydrogenispora	uncultured_bacterium
485609f0262ba37a5ee53d6a6fbe5ebb	1.53706e-05	1	NA	NA	NA	FALSE	NA	Unassigned	NA	NA	NA	NA	NA	NA
486aaf95aa78e6c53ff48d6d4146d3f1	5.15897e-06	1	NA	NA	NA	FALSE	NA	d__Bacteria	Actinobacteriota	Actinobacteria	Corynebacteriales	Corynebacteriaceae	Corynebacterium	uncultured_bacterium
48e56202636e812ea7298544ef2b254d	7.49485e-05	1	NA	NA	NA	FALSE	NA	Unassigned	NA	NA	NA	NA	NA	NA
48f3e41e4644c41cec1c15c2be8bc33d	2.72554e-05	1	NA	NA	NA	FALSE	NA	d__Bacteria	Firmicutes	Bacilli	Lactobacillales	Enterococcaceae	Enterococcus	Enterococcus_phoeniculicola
48fd3a69b6f2fb7af312b3b15bb56f94	3.44348e-05	1	NA	NA	NA	FALSE	NA	d__Bacteria	Firmicutes	Clostridia	Oscillospirales	Oscillospiraceae	Colidextribacter	uncultured_bacterium
48ffb3b31c9376ea953c306f7c2300c5	2.45005e-05	1	NA	NA	NA	FALSE	NA	d__Archaea	Euryarchaeota	Methanobacteria	Methanobacteriales	Methanothermobacteriaceae	Methanothermobacter	NA
49094131554f366d7d0607d0fe21acfd	6.32971e-05	1	NA	NA	NA	FALSE	NA	d__Bacteria	Firmicutes	Clostridia	Clostridiales	Clostridiaceae	Clostridium_sensu_stricto_1	Clostridium_perfringens
4936a645d44c78aaa16940ea7dec8618	4.72188e-06	1	NA	NA	NA	FALSE	NA	d__Bacteria	Actinobacteriota	Thermoleophilia	Gaiellales	Gaiellaceae	Gaiella	uncultured_bacterium
493789c3904dcae104a61d786dea456b	1.55839e-06	1	NA	NA	NA	FALSE	NA	d__Bacteria	Firmicutes	Clostridia	Peptostreptococcales-Tissierellales	Peptostreptococcales-Tissierellales	Tepidimicrobium	uncultured_bacterium
4947a1b4ca126905cda5227ac8f09c6e	1.92241e-05	1	NA	NA	NA	FALSE	NA	d__Archaea	Halobacterota	Methanosarcinia	Methanosarciniales	Methanosarcinaceae	Methanosarcina	uncultured_archaeon
4951b8e9a0e79dce382e0bb4dd5966a7	3.37567e-05	1	NA	NA	NA	FALSE	NA	d__Bacteria	Firmicutes	Clostridia	Peptostreptococcales-Tissierellales	Anaerovoracaceae	Family_XIII_AD3011_group	uncultured_bacterium
496a08daa455d13c64d81bacfdcc797a	3.09148e-06	1	NA	NA	NA	FALSE	NA	d__Bacteria	Firmicutes	Bacilli	Lactobacillales	NA	NA	NA
4985a9d950ffe85470ce1c830f79516b	3.66403e-06	1	NA	NA	NA	FALSE	NA	d__Bacteria	Proteobacteria	Alphaproteobacteria	Rhodobacterales	Rhodobacteraceae	Paracoccus	NA
498b8f168ca4cfe3731f607ab8994e35	5.1575e-05	1	NA	NA	NA	FALSE	NA	d__Bacteria	Cyanobacteria	Cyanobacteriia	Cyanobacteriales	Chroococcidiopsaceae	Chroococcidiopsis_PCC_7203	Chroococcidiopsis_sp.
499dbaf675b30ceccf82b69f22edbf48	1.76122e-05	1	NA	NA	NA	FALSE	NA	d__Bacteria	Firmicutes	Clostridia	Lachnospirales	Lachnospiraceae	Blautia	uncultured_bacterium
49ba165baa403abbc4ec61d159d8a7d7	6.18249e-05	1	NA	NA	NA	FALSE	NA	d__Bacteria	Firmicutes	Clostridia	Peptostreptococcales-Tissierellales	Anaerovoracaceae	Mogibacterium	uncultured_bacterium
49fcb3df136cf6050e38ea10ab7ee5ee	2.57624e-06	1	NA	NA	NA	FALSE	NA	d__Bacteria	Actinobacteriota	Thermoleophilia	Solirubrobacterales	Solirubrobacteraceae	Patulibacter	NA
49ffe5aa787fba6f4a724775e7d6ad8b	2.06099e-06	1	NA	NA	NA	FALSE	NA	d__Bacteria	Actinobacteriota	Actinobacteria	Micrococcales	Microbacteriaceae	Microbacterium	NA
4a04355999904fd59dd942ef547b034f	1.13354e-05	1	NA	NA	NA	FALSE	NA	d__Bacteria	Firmicutes	Clostridia	Lachnospirales	Lachnospiraceae	NA	NA
4a16c3b62064560ad2fe6ee534976e25	1.60571e-05	1	NA	NA	NA	FALSE	NA	Unassigned	NA	NA	NA	NA	NA	NA
4a28740597dfd0bb958ff7cce83bea2a	1.41285e-05	1	NA	NA	NA	FALSE	NA	d__Bacteria	Firmicutes	Clostridia	Oscillospirales	Oscillospiraceae	NK4A214_group	uncultured_bacterium
4a4e152070ebef6f14537ac974f96bc4	5.44699e-07	1	NA	NA	NA	FALSE	NA	Unassigned	NA	NA	NA	NA	NA	NA
4a6a675e320a907de7b7064efb5021b3	9.93994e-06	1	NA	NA	NA	FALSE	NA	d__Bacteria	Actinobacteriota	Actinobacteria	Micrococcales	Micrococcaceae	Arthrobacter	NA
4ada8675d0d251f9541525fbd1090c96	4.65637e-05	1	NA	NA	NA	FALSE	NA	d__Bacteria	Firmicutes	Bacilli	Bacillales	Planococcaceae	Rummeliibacillus	NA
4ae178ffa656ae6e730c1085866b9c23	2.76231e-05	1	NA	NA	NA	FALSE	NA	d__Bacteria	Actinobacteriota	Thermoleophilia	Solirubrobacterales	67-14	67-14	NA
4b1c52960324581a4cad6400bc015397	1.90024e-06	1	NA	NA	NA	FALSE	NA	Unassigned	NA	NA	NA	NA	NA	NA
4b662d2941aa6dd0748ebebec72d4325	2.6773e-05	1	NA	NA	NA	FALSE	NA	d__Bacteria	Actinobacteriota	Actinobacteria	Streptomycetales	Streptomycetaceae	Streptomyces	NA
4b8406dbc977c94816883f2871ac14f9	0.000122421	1	NA	NA	NA	FALSE	NA	d__Bacteria	Firmicutes	Clostridia	Lachnospirales	Lachnospiraceae	NA	NA
4bc47153a9b0f264bec86eef20172df2	3.15189e-05	1	NA	NA	NA	FALSE	NA	d__Bacteria	Firmicutes	Clostridia	Lachnospirales	Lachnospiraceae	Lachnospiraceae_UCG-004	uncultured_organism
4bc898734951bc725141b2979a952cdf	4.77867e-05	1	NA	NA	NA	FALSE	NA	d__Bacteria	Firmicutes	Clostridia	Oscillospirales	Ruminococcaceae	Incertae_Sedis	NA
4be7eb1f16f6bd7e7c1106c12242b277	3.03909e-06	1	NA	NA	NA	FALSE	NA	d__Bacteria	Firmicutes	Negativicutes	NA	NA	NA	NA
4bee8e3f7cc7c7402a67137050e7d4ff	8.69624e-07	1	NA	NA	NA	FALSE	NA	d__Bacteria	Firmicutes	Clostridia	Oscillospirales	UCG-010	UCG-010	NA
4bf18e808d5ea8865df5e1d057d36f09	6.34552e-06	1	NA	NA	NA	FALSE	NA	d__Bacteria	Firmicutes	Clostridia	Lachnospirales	Lachnospiraceae	Fusicatenibacter	NA
4bfdae4202212b083539f73fa5fe9a77	2.56142e-05	1	NA	NA	NA	FALSE	NA	d__Archaea	Halobacterota	Methanomicrobia	Methanomicrobiales	Methanomicrobiaceae	Methanoculleus	NA
4c18a441e7bf16343ac72c1f33a8bbc1	1.39451e-05	1	NA	NA	NA	FALSE	NA	d__Archaea	Halobacterota	Methanomicrobia	Methanomicrobiales	Methanomicrobiaceae	Methanoculleus	NA
4c32f35097cf17e4d8d918c156eaa0df	4.99545e-05	1	NA	NA	NA	FALSE	NA	d__Bacteria	Firmicutes	Clostridia	Lachnospirales	Lachnospiraceae	Lachnoclostridium	NA
4c39de07d10a4889359d4b029e729196	3.53213e-06	1	NA	NA	NA	FALSE	NA	d__Bacteria	Firmicutes	Clostridia	Lachnospirales	Lachnospiraceae	Marvinbryantia	uncultured_bacterium
4c4a694628f18428e31a8723fa6de4f1	6.12484e-06	1	NA	NA	NA	FALSE	NA	d__Bacteria	Firmicutes	Bacilli	Staphylococcales	Gemellaceae	Gemella	NA
4c6cd733d019de8c9546fd08212cd5b2	2.08958e-05	1	NA	NA	NA	FALSE	NA	d__Bacteria	Firmicutes	Clostridia	Oscillospirales	Oscillospiraceae	NA	NA
4ccbcb11163eeceb9a53d2666c80989a	7.57453e-06	1	NA	NA	NA	FALSE	NA	Unassigned	NA	NA	NA	NA	NA	NA
4cfcf508091602e3105031d3b54e1171	1.03893e-06	1	NA	NA	NA	FALSE	NA	d__Bacteria	Actinobacteriota	Actinobacteria	Streptomycetales	Streptomycetaceae	Streptomyces	Streptomyces_sp.
4d057a6f6b0f39f3b1acf735359fc9b9	1.13966e-06	1	NA	NA	NA	FALSE	NA	Unassigned	NA	NA	NA	NA	NA	NA
4d1776b72bcb3814abc2adf82cf8c35e	1.22039e-05	1	NA	NA	NA	FALSE	NA	d__Bacteria	Firmicutes	Limnochordia	Limnochordia	Limnochordia	Hydrogenispora	uncultured_bacterium
4d20b2e974b4380ba228fa4d873a3206	8.3888e-06	1	NA	NA	NA	FALSE	NA	d__Bacteria	Firmicutes	Clostridia	Oscillospirales	Ruminococcaceae	NA	NA
4d260c08bbf19a6c7050e15684d8ed72	4.25814e-05	1	NA	NA	NA	FALSE	NA	d__Bacteria	Actinobacteriota	Coriobacteriia	Coriobacteriales	Coriobacteriales_Incertae_Sedis	Raoultibacter	NA
4d3cc8ea5331c484fc0f3c91031071a5	1.48268e-06	1	NA	NA	NA	FALSE	NA	Unassigned	NA	NA	NA	NA	NA	NA
4d95aea6ed8ad39654a25e033e6b4c8f	2.53388e-05	1	NA	NA	NA	FALSE	NA	d__Bacteria	Actinobacteriota	Actinobacteria	Propionibacteriales	Nocardioidaceae	Nocardioides	NA
4d96e519119930559a7f6a20cdf9ed88	9.18601e-07	1	NA	NA	NA	FALSE	NA	d__Bacteria	Firmicutes	Clostridia	Lachnospirales	Lachnospiraceae	Lachnoclostridium	uncultured_organism
4d9725ac0dcf13cd9b8b23b4dc6b84bd	2.71466e-05	1	NA	NA	NA	FALSE	NA	Unassigned	NA	NA	NA	NA	NA	NA
4d9900c59b468c019d9a2b1920039ead	2.32567e-05	1	NA	NA	NA	FALSE	NA	Unassigned	NA	NA	NA	NA	NA	NA
4db679dd04e9ccab53bf992a71e910e0	1.24394e-05	1	NA	NA	NA	FALSE	NA	d__Bacteria	Actinobacteriota	Actinobacteria	Corynebacteriales	Corynebacteriaceae	Turicella	uncultured_bacterium
4dbb7959c7005a9ac36bc18db9fca280	3.39958e-06	1	NA	NA	NA	FALSE	NA	d__Bacteria	Actinobacteriota	Actinobacteria	Micrococcales	Micrococcaceae	Rothia	uncultured_bacterium
4dd0665fe6a9da28359bd90a219ee8f8	1.17271e-05	1	NA	NA	NA	FALSE	NA	d__Bacteria	Cyanobacteria	Cyanobacteriia	Chloroplast	Chloroplast	Chloroplast	NA
4dfb40ccbf32f65a76bd84cccbe5efc6	1.83201e-06	1	NA	NA	NA	FALSE	NA	d__Bacteria	Actinobacteriota	Actinobacteria	Kineosporiales	Kineosporiaceae	Quadrisphaera	NA
4e0682040ed964cacf1509dd35999255	3.21774e-06	1	NA	NA	NA	FALSE	NA	d__Bacteria	Firmicutes	Incertae_Sedis	DTU014	DTU014	DTU014	uncultured_Firmicutes
4e31e16bd288bf56930d62574c8ac08c	3.32531e-06	1	NA	NA	NA	FALSE	NA	d__Bacteria	Firmicutes	Bacilli	Bacillales	Bacillaceae	Bacillus	Bacillus_megaterium
4e46a5317a0ee3568de6fc80d1865bd1	1.09772e-05	1	NA	NA	NA	FALSE	NA	d__Bacteria	Firmicutes	Bacilli	Staphylococcales	Staphylococcaceae	Staphylococcus	uncultured_bacterium
4e9330c967f5393d11d69aebc8c883ea	1.25706e-05	1	NA	NA	NA	FALSE	NA	d__Bacteria	Actinobacteriota	Actinobacteria	Propionibacteriales	Propionibacteriaceae	NA	NA
4eb9db9fd32cb45de202e23ddd812694	4.96412e-05	1	NA	NA	NA	FALSE	NA	Unassigned	NA	NA	NA	NA	NA	NA
4ec530dec53b82a6b6b95e94b7fce39a	1.75184e-05	1	NA	NA	NA	FALSE	NA	d__Bacteria	Firmicutes	Clostridia	Lachnospirales	Lachnospiraceae	Blautia	uncultured_bacterium
4ee96d443a52065bd71654733382d51d	1.28974e-05	1	NA	NA	NA	FALSE	NA	Unassigned	NA	NA	NA	NA	NA	NA
4ef1712cb3dbeb514dcca69e7da7f8ef	4.36254e-06	1	NA	NA	NA	FALSE	NA	Unassigned	NA	NA	NA	NA	NA	NA
4ef6fd4154f55fc4788892ab07196c62	7.69195e-05	1	NA	NA	NA	FALSE	NA	d__Archaea	Halobacterota	Methanosarcinia	Methanosarciniales	Methanosarcinaceae	Methanosarcina	uncultured_archaeon
4f158593289247e34b4f7050275bbd5c	3.1363e-05	1	NA	NA	NA	FALSE	NA	Unassigned	NA	NA	NA	NA	NA	NA
4f1d5fc38479ddb4d452f2f58cf7584d	7.17699e-06	1	NA	NA	NA	FALSE	NA	Unassigned	NA	NA	NA	NA	NA	NA
4f6072ed123a8a8df8c7c55a12f76d1a	1.26517e-05	1	NA	NA	NA	FALSE	NA	d__Archaea	Halobacterota	Methanomicrobia	Methanomicrobiales	Methanomicrobiaceae	Methanoculleus	NA
4f71ad3a52c8345951c76e0d25b61056	1.21836e-05	1	NA	NA	NA	FALSE	NA	d__Bacteria	Actinobacteriota	Coriobacteriia	Coriobacteriales	Coriobacteriaceae	Collinsella	uncultured_bacterium
4f7a875ac0a001809a66703b87c4fa23	1.99873e-05	1	NA	NA	NA	FALSE	NA	Unassigned	NA	NA	NA	NA	NA	NA
4f9d7f313cf20405f9b0ed0cf7146883	2.09204e-05	1	NA	NA	NA	FALSE	NA	d__Archaea	Euryarchaeota	Methanobacteria	Methanobacteriales	Methanothermobacteriaceae	Methanothermobacter	NA
4fbd2208973af21ffb766237df9c841c	3.20654e-05	1	NA	NA	NA	FALSE	NA	d__Bacteria	Firmicutes	Bacilli	Lactobacillales	Aerococcaceae	Aerococcus	NA
4fc6f6650faea7401c6ffca924da1525	1.17873e-05	1	NA	NA	NA	FALSE	NA	d__Bacteria	Firmicutes	Bacilli	Lactobacillales	Streptococcaceae	Streptococcus	NA
4fd2388048d0f3b440e49d7e224b187c	3.45691e-05	1	NA	NA	NA	FALSE	NA	d__Bacteria	Firmicutes	Clostridia	Lachnospirales	Lachnospiraceae	NA	NA
4fd9cd918181eb12bf93e7361b5d8cf0	6.46348e-05	1	NA	NA	NA	FALSE	NA	d__Bacteria	Firmicutes	Clostridia	Oscillospirales	Ruminococcaceae	Subdoligranulum	uncultured_bacterium
4ffa7522ee1672dcb37a28efd389f434	2.13501e-05	1	NA	NA	NA	FALSE	NA	Unassigned	NA	NA	NA	NA	NA	NA
4ffb8ec39e20c41f43f010f62a4a29e1	5.44197e-05	1	NA	NA	NA	FALSE	NA	d__Archaea	Halobacterota	Methanomicrobia	Methanomicrobiales	Methanomicrobiaceae	Methanoculleus	NA
500022ca398aa78b80f513d4c5eb60e2	1.2193e-05	1	NA	NA	NA	FALSE	NA	d__Bacteria	Actinobacteriota	Coriobacteriia	Coriobacteriales	Eggerthellaceae	Slackia	uncultured_bacterium
5043c786d278e1fff93ed0e1c9c14c5b	3.34663e-06	1	NA	NA	NA	FALSE	NA	Unassigned	NA	NA	NA	NA	NA	NA
50464686589daab606f1b34bd115d42a	9.51828e-06	1	NA	NA	NA	FALSE	NA	d__Bacteria	Firmicutes	Clostridia	Lachnospirales	Lachnospiraceae	[Bacteroides]_pectinophilus_group	uncultured_bacterium
50957b4ae8e518c819c71db1eef8b79f	1.5899e-05	1	NA	NA	NA	FALSE	NA	d__Bacteria	Firmicutes	Clostridia	Oscillospirales	Oscillospiraceae	Flavonifractor	NA
50d23549b8feb92df42d187eda67379e	3.92418e-05	1	NA	NA	NA	FALSE	NA	d__Archaea	Halobacterota	Methanomicrobia	Methanomicrobiales	Methanomicrobiaceae	Methanoculleus	NA
50eedf49b64671d7c3cacc6f1ac507ba	3.63625e-06	1	NA	NA	NA	FALSE	NA	d__Bacteria	Firmicutes	Incertae_Sedis	DTU014	DTU014	DTU014	uncultured_bacterium
50f2e0caae57727a4f9c6180a486cfe3	6.10043e-05	1	NA	NA	NA	FALSE	NA	d__Bacteria	Firmicutes	Clostridia	Lachnospirales	Lachnospiraceae	Roseburia	uncultured_organism
50ffbc2f8c3c8472acbe7b790b7283fb	2.63815e-06	1	NA	NA	NA	FALSE	NA	d__Bacteria	Firmicutes	Negativicutes	Veillonellales-Selenomonadales	Veillonellaceae	Veillonella	uncultured_bacterium
511826985e3785a31855242df93cd065	3.64867e-05	1	NA	NA	NA	FALSE	NA	d__Bacteria	Actinobacteriota	Actinobacteria	Actinomycetales	Actinomycetaceae	Actinomyces	NA
515c78439f3308d2264b36a33d45605d	2.4111e-05	1	NA	NA	NA	FALSE	NA	d__Bacteria	Firmicutes	Clostridia	Lachnospirales	Lachnospiraceae	Coprococcus	uncultured_bacterium
516bae2681eeca247166c9c97ac66299	2.73634e-05	1	NA	NA	NA	FALSE	NA	d__Bacteria	Actinobacteriota	Coriobacteriia	Coriobacteriales	Atopobiaceae	Olsenella	Olsenella_sp.
516ebbb7073c531e0980fe718f54b31c	1.63775e-06	1	NA	NA	NA	FALSE	NA	Unassigned	NA	NA	NA	NA	NA	NA
517542f3c07d64263d15b36737c34ba6	4.48486e-05	1	NA	NA	NA	FALSE	NA	Unassigned	NA	NA	NA	NA	NA	NA
518e24ae18dce3fa7d0a6aa831f8f5e1	4.87147e-06	1	NA	NA	NA	FALSE	NA	d__Bacteria	Firmicutes	Limnochordia	Limnochordia	Limnochordia	Hydrogenispora	uncultured_bacterium
51d58888ed70972b2d76b5a1ccf373b6	1.3296e-05	1	NA	NA	NA	FALSE	NA	d__Archaea	Halobacterota	Methanomicrobia	Methanomicrobiales	Methanomicrobiaceae	Methanoculleus	NA
520ea7681753a39e53fc37fa69920198	1.50317e-05	1	NA	NA	NA	FALSE	NA	d__Archaea	Halobacterota	Methanosarcinia	Methanosarciniales	Methanosarcinaceae	Methanosarcina	uncultured_archaeon
5245b63478419fed323b50fce66816a3	2.02258e-05	1	NA	NA	NA	FALSE	NA	d__Bacteria	Firmicutes	Bacilli	Lactobacillales	Leuconostocaceae	Weissella	NA
5281a7dd551b920680a74dd4196e6637	2.08965e-05	1	NA	NA	NA	FALSE	NA	d__Bacteria	Actinobacteriota	Actinobacteria	Propionibacteriales	Nocardioidaceae	Marmoricola	uncultured_bacterium
529aec7764e7c3687f4a1c31c645a36a	8.99681e-05	1	NA	NA	NA	FALSE	NA	d__Archaea	Halobacterota	Methanomicrobia	Methanomicrobiales	Methanomicrobiaceae	Methanoculleus	NA
52ca4854fbfc8f262949d460a03ff879	1.77684e-05	1	NA	NA	NA	FALSE	NA	d__Archaea	Halobacterota	Methanosarcinia	Methanosarciniales	Methanosarcinaceae	Methanosarcina	NA
52eae91785f0dc25c429c557ce9bcb0f	0.00011061	1	NA	NA	NA	FALSE	NA	d__Bacteria	Firmicutes	Limnochordia	Limnochordia	Limnochordia	Hydrogenispora	uncultured_bacterium
52f43e4e2af46a5a8aff610617e01f41	1.54546e-05	1	NA	NA	NA	FALSE	NA	d__Archaea	Halobacterota	Methanomicrobia	Methanomicrobiales	Methanomicrobiaceae	Methanoculleus	NA
52fbb73c6e4296042d14df6933a8a0e5	1.30444e-06	1	NA	NA	NA	FALSE	NA	d__Bacteria	Firmicutes	Clostridia	Peptostreptococcales-Tissierellales	Anaerovoracaceae	Family_XIII_AD3011_group	uncultured_organism
53049b4dc643ce78c0a6b5cd140fd8fa	7.29748e-06	1	NA	NA	NA	FALSE	NA	d__Bacteria	Firmicutes	Clostridia	Lachnospirales	Lachnospiraceae	Blautia	uncultured_bacterium
531c9bafdc20d08e9cbd152f65673eb6	0.000107385	1	NA	NA	NA	FALSE	NA	d__Bacteria	Firmicutes	Bacilli	Lactobacillales	Enterococcaceae	Enterococcus	NA
5339bfb8f5fa90be5e7be33f7d11ada3	4.07738e-06	1	NA	NA	NA	FALSE	NA	d__Bacteria	Actinobacteriota	Actinobacteria	Corynebacteriales	Mycobacteriaceae	Mycobacterium	Mycobacterium_sp.
53484c97d9383155aaac9380d6fa57ad	1.69625e-06	1	NA	NA	NA	FALSE	NA	d__Bacteria	Firmicutes	Clostridia	Oscillospirales	[Eubacterium]_coprostanoligenes_group	[Eubacterium]_coprostanoligenes_group	uncultured_bacterium
534c53469be99b9805dc40f550d0c4c9	1.457e-05	1	NA	NA	NA	FALSE	NA	d__Bacteria	Verrucomicrobiota	Verrucomicrobiae	Verrucomicrobiales	Akkermansiaceae	Akkermansia	uncultured_bacterium
536a66e5a0c30cb3f3783fe87c11323c	1.10214e-05	1	NA	NA	NA	FALSE	NA	d__Bacteria	Firmicutes	Clostridia	Lachnospirales	Lachnospiraceae	NA	NA
5381675358ad9b56f845eb544146ce40	1.61746e-05	1	NA	NA	NA	FALSE	NA	d__Bacteria	Firmicutes	Clostridia	Lachnospirales	Lachnospiraceae	[Ruminococcus]_gauvreauii_group	uncultured_bacterium
538aba6e6add67db8567a99c69c5ccf8	2.20512e-05	1	NA	NA	NA	FALSE	NA	d__Bacteria	Firmicutes	Clostridia	Oscillospirales	Oscillospiraceae	NA	NA
539463ea50228b9fc90986988b055912	9.09068e-05	1	NA	NA	NA	FALSE	NA	d__Archaea	Halobacterota	Methanosarcinia	Methanosarciniales	Methanosarcinaceae	Methanosarcina	NA
539d4a65da1d8a12ff82726990727e77	1.07081e-05	1	NA	NA	NA	FALSE	NA	d__Bacteria	Firmicutes	Clostridia	Oscillospirales	[Eubacterium]_coprostanoligenes_group	[Eubacterium]_coprostanoligenes_group	NA
542fb80e0c176ce9dc413a202b8bd3ba	2.68212e-05	1	NA	NA	NA	FALSE	NA	d__Bacteria	Firmicutes	Clostridia	Oscillospirales	[Eubacterium]_coprostanoligenes_group	[Eubacterium]_coprostanoligenes_group	NA
5465aef16182cd2515aa3b0202055fd5	1.1868e-06	1	NA	NA	NA	FALSE	NA	d__Archaea	Halobacterota	Methanosarcinia	Methanosarciniales	Methanosarcinaceae	Methanosarcina	NA
5482a781326f5a10b9ae581dbb1c6fa5	3.37567e-05	1	NA	NA	NA	FALSE	NA	d__Bacteria	Firmicutes	Bacilli	Erysipelotrichales	Erysipelotrichaceae	Turicibacter	uncultured_bacterium
54ce00f969f0130b3ad2136a7e121803	5.48645e-05	1	NA	NA	NA	FALSE	NA	d__Bacteria	Firmicutes	Clostridia	Lachnospirales	Lachnospiraceae	Lachnoclostridium	NA
550fb473f5288ebb48e589e587c49dc5	1.56605e-05	1	NA	NA	NA	FALSE	NA	Unassigned	NA	NA	NA	NA	NA	NA
55171ee3e9afff3b8254f11509312821	2.22403e-06	1	NA	NA	NA	FALSE	NA	Unassigned	NA	NA	NA	NA	NA	NA
5519890185367897ea899f8bc00e60cc	4.07738e-06	1	NA	NA	NA	FALSE	NA	Unassigned	NA	NA	NA	NA	NA	NA
5535cd067545f43440a1bcd7416cf079	3.60413e-06	1	NA	NA	NA	FALSE	NA	Unassigned	NA	NA	NA	NA	NA	NA
555652f965fd13cd8c90cd3ae96402e3	2.27684e-05	1	NA	NA	NA	FALSE	NA	d__Archaea	Halobacterota	Methanomicrobia	Methanomicrobiales	Methanomicrobiaceae	Methanoculleus	NA
55939345cdf20b0f03a5571d5906197a	2.9456e-06	1	NA	NA	NA	FALSE	NA	Unassigned	NA	NA	NA	NA	NA	NA
55a36537050cf28f85273dc783349b99	2.99036e-05	1	NA	NA	NA	FALSE	NA	d__Bacteria	Firmicutes	Bacilli	Lactobacillales	Streptococcaceae	Streptococcus	NA
55b0eced01f3de41a0850b243ea5b089	3.78403e-06	1	NA	NA	NA	FALSE	NA	Unassigned	NA	NA	NA	NA	NA	NA
55f05a324c814bd224468a23c382b1e3	3.03909e-06	1	NA	NA	NA	FALSE	NA	d__Bacteria	Firmicutes	Negativicutes	Veillonellales-Selenomonadales	Selenomonadaceae	Selenomonas	uncultured_bacterium
560943f861e854197f992e185ec01cbd	0.000125059	1	NA	NA	NA	FALSE	NA	d__Bacteria	Firmicutes	Clostridia	Oscillospirales	Ruminococcaceae	Incertae_Sedis	NA
5654cfdbea419ef43c53cefbb3eb41b3	8.35527e-05	1	NA	NA	NA	FALSE	NA	d__Bacteria	Firmicutes	Clostridia	Lachnospirales	Lachnospiraceae	Blautia	uncultured_bacterium
567efab0e82e63ea44b505107f83d002	7.90212e-05	1	NA	NA	NA	FALSE	NA	d__Bacteria	Firmicutes	Clostridia	Lachnospirales	Lachnospiraceae	Blautia	uncultured_bacterium
568eddcb547841387a0bce96469d668b	9.84429e-06	1	NA	NA	NA	FALSE	NA	d__Bacteria	Actinobacteriota	Actinobacteria	Corynebacteriales	Corynebacteriaceae	Corynebacterium	uncultured_bacterium
56b70915f765bc58e804c6b20612f0a9	3.84959e-05	1	NA	NA	NA	FALSE	NA	d__Archaea	Halobacterota	Methanomicrobia	Methanomicrobiales	Methanomicrobiaceae	Methanoculleus	NA
5701a1692638b1c762417b1bea55518a	1.33475e-05	1	NA	NA	NA	FALSE	NA	d__Bacteria	Actinobacteriota	Actinobacteria	Propionibacteriales	Propionibacteriaceae	NA	NA
5726b2eda35d089987b6335f6ddf903d	1.10823e-05	1	NA	NA	NA	FALSE	NA	d__Bacteria	Actinobacteriota	Actinobacteria	Propionibacteriales	Propionibacteriaceae	Cutibacterium	uncultured_bacterium
57281f0ce30313f2e9e27dc8338f6406	4.43374e-07	1	NA	NA	NA	FALSE	NA	d__Bacteria	Firmicutes	Bacilli	Lactobacillales	Streptococcaceae	Streptococcus	NA
5738a075cb8b4ad50eca80de47f13bfe	3.70978e-05	1	NA	NA	NA	FALSE	NA	Unassigned	NA	NA	NA	NA	NA	NA
57408058c2b88ca51061e02cb729806d	6.65011e-05	1	NA	NA	NA	FALSE	NA	Unassigned	NA	NA	NA	NA	NA	NA
574960ba807c5265159b1793b4775434	8.23897e-05	1	NA	NA	NA	FALSE	NA	Unassigned	NA	NA	NA	NA	NA	NA
576b30d55064aad08dcdfaaa57e7e4cb	5.89312e-05	1	NA	NA	NA	FALSE	NA	d__Bacteria	Firmicutes	Bacilli	Lactobacillales	Enterococcaceae	Enterococcus	NA
57817090cf80ae3699099c531e0ab988	5.71172e-06	1	NA	NA	NA	FALSE	NA	d__Archaea	Halobacterota	Methanosarcinia	Methanosarciniales	Methanosarcinaceae	Methanosarcina	NA
57a1e4028751a56ec0bb0b7142698ebd	1.3315e-05	1	NA	NA	NA	FALSE	NA	d__Bacteria	Actinobacteriota	Actinobacteria	Bifidobacteriales	Bifidobacteriaceae	Bifidobacterium	Bifidobacterium_bifidum
57a4df3e0d482218e7b8ef9226409d58	1.52981e-05	1	NA	NA	NA	FALSE	NA	d__Archaea	Crenarchaeota	Nitrososphaeria	Nitrososphaerales	Nitrososphaeraceae	Nitrososphaeraceae	NA
57a6612ae873be7e9e6063e5e2d9d7f7	2.09641e-05	1	NA	NA	NA	FALSE	NA	d__Bacteria	Fusobacteriota	Fusobacteriia	Fusobacteriales	Fusobacteriaceae	Fusobacterium	uncultured_bacterium
5813f0ab6f409cfde481d5324bbb6c6f	9.11728e-06	1	NA	NA	NA	FALSE	NA	d__Archaea	Halobacterota	Methanomicrobia	Methanomicrobiales	Methanomicrobiaceae	Methanoculleus	uncultured_archaeon
5814a0e2e59ce20ab18271486395c5ab	5.27191e-05	1	NA	NA	NA	FALSE	NA	Unassigned	NA	NA	NA	NA	NA	NA
587880c3b725a4b3e3076df099a7427b	4.94825e-05	1	NA	NA	NA	FALSE	NA	d__Bacteria	Actinobacteriota	Coriobacteriia	Coriobacteriales	Coriobacteriaceae	Collinsella	uncultured_bacterium
58967ce9cd3086653397212de1ec9e9e	1.17271e-05	1	NA	NA	NA	FALSE	NA	d__Bacteria	Firmicutes	Bacilli	Erysipelotrichales	Erysipelotrichaceae	Turicibacter	uncultured_bacterium
58a3be82c23c56eb5ee7b682a9bd18bc	6.28531e-06	1	NA	NA	NA	FALSE	NA	d__Bacteria	Actinobacteriota	Actinobacteria	Actinomycetales	Actinomycetaceae	Actinomyces	Winkia_neuii
58a3c08dbc88f223f5b9a456496c2537	8.02625e-05	1	NA	NA	NA	FALSE	NA	d__Bacteria	Actinobacteriota	Actinobacteria	Propionibacteriales	Propionibacteriaceae	Cutibacterium	NA
58cfa7cb957824332cf489dc59c5dc19	3.07361e-06	1	NA	NA	NA	FALSE	NA	d__Bacteria	Firmicutes	Clostridia	Oscillospirales	Oscillospiraceae	UCG-002	uncultured_bacterium
58dd9575bc5416d6bf67d8c1a8d5eda5	1.22649e-05	1	NA	NA	NA	FALSE	NA	Unassigned	NA	NA	NA	NA	NA	NA
58eebd1dfd696cb631ccade7be54695d	9.36741e-06	1	NA	NA	NA	FALSE	NA	d__Bacteria	Firmicutes	Bacilli	Lactobacillales	Streptococcaceae	Streptococcus	NA
58fe68c28f7cbb1a365e1524c7f838e8	3.86923e-06	1	NA	NA	NA	FALSE	NA	d__Bacteria	Firmicutes	Clostridia	Lachnospirales	Lachnospiraceae	Anaerostipes	uncultured_bacterium
591de4b39677f5ed267ed99a193e6f47	4.10455e-06	1	NA	NA	NA	FALSE	NA	d__Bacteria	Firmicutes	Limnochordia	Limnochordia	Limnochordia	Hydrogenispora	uncultured_bacterium
593a10b515796c202f4e7ed762d946d7	3.67906e-05	1	NA	NA	NA	FALSE	NA	d__Bacteria	Firmicutes	Clostridia	Lachnospirales	Lachnospiraceae	Blautia	uncultured_bacterium
596bb52ec8f993fa92c2a28bca6a4b05	2.83983e-05	1	NA	NA	NA	FALSE	NA	d__Archaea	Halobacterota	Methanomicrobia	Methanomicrobiales	Methanomicrobiaceae	Methanoculleus	NA
59aaea1806c6d6671337ba59ef61983b	1.09929e-05	1	NA	NA	NA	FALSE	NA	Unassigned	NA	NA	NA	NA	NA	NA
5a2bbfcbfa36bc25dd38caff86611aac	1.14642e-05	1	NA	NA	NA	FALSE	NA	d__Bacteria	Firmicutes	Clostridia	Peptostreptococcales-Tissierellales	Anaerovoracaceae	Family_XIII_AD3011_group	uncultured_bacterium
5a3a620dd0a3eaf7d61e8bd338677934	1.06368e-05	1	NA	NA	NA	FALSE	NA	d__Bacteria	Firmicutes	Bacilli	Lactobacillales	Enterococcaceae	Enterococcus	NA
5a51fbc9387979f95328b960f8fe770c	4.98038e-06	1	NA	NA	NA	FALSE	NA	d__Bacteria	Firmicutes	Clostridia	Lachnospirales	Lachnospiraceae	uncultured	uncultured_bacterium
5a9ccc58015fbdee449bd484dc10aa88	2.51258e-06	1	NA	NA	NA	FALSE	NA	Unassigned	NA	NA	NA	NA	NA	NA
5aa7e6ee7bfb2c32d0b928ac40590466	7.42931e-06	1	NA	NA	NA	FALSE	NA	d__Bacteria	Firmicutes	Clostridia	Lachnospirales	Lachnospiraceae	Johnsonella	NA
5b18245c40b89e8e16beee6c442a21f3	3.15189e-05	1	NA	NA	NA	FALSE	NA	d__Bacteria	Firmicutes	Clostridia	Lachnospirales	Lachnospiraceae	Lachnospiraceae_FCS020_group	uncultured_bacterium
5b2eac3d24434d7b5990cb6690008f13	4.18328e-06	1	NA	NA	NA	FALSE	NA	d__Bacteria	Firmicutes	Clostridia	Monoglobales	Monoglobaceae	Monoglobus	uncultured_bacterium
5b8dc97d324c3f6eab828fcdf2a89560	5.40619e-06	1	NA	NA	NA	FALSE	NA	Unassigned	NA	NA	NA	NA	NA	NA
5baacfb5fd47d1bfe9280e5fae56caed	3.34338e-06	1	NA	NA	NA	FALSE	NA	d__Bacteria	Actinobacteriota	Actinobacteria	Micrococcales	Micrococcaceae	Micrococcus	NA
5bb561d0c693da1e79d174836ef2816c	4.83628e-05	1	NA	NA	NA	FALSE	NA	d__Bacteria	Actinobacteriota	Acidimicrobiia	NA	NA	NA	NA
5bbd30779fcbc00a85c1b8aaced03a0f	9.35399e-05	1	NA	NA	NA	FALSE	NA	d__Bacteria	Firmicutes	Clostridia	Oscillospirales	Ruminococcaceae	NA	NA
5bcd44edcba79eff4b62be7a66129d80	7.00817e-05	1	NA	NA	NA	FALSE	NA	Unassigned	NA	NA	NA	NA	NA	NA
5be4b477acb17574590181df27d71f7e	0.00011335	1	NA	NA	NA	FALSE	NA	d__Bacteria	Actinobacteriota	Actinobacteria	Propionibacteriales	Propionibacteriaceae	Cutibacterium	uncultured_bacterium
5beccd008d72995c11fad21411235730	6.43548e-06	1	NA	NA	NA	FALSE	NA	Unassigned	NA	NA	NA	NA	NA	NA
5c4174878513e53dcd622df3b71b4b69	9.65901e-05	1	NA	NA	NA	FALSE	NA	d__Bacteria	Firmicutes	Clostridia	Lachnospirales	Lachnospiraceae	Lachnoclostridium	NA
5c4e03b1463c5e6f848e28524462ed76	1.15033e-05	1	NA	NA	NA	FALSE	NA	d__Archaea	Halobacterota	Methanomicrobia	Methanomicrobiales	Methanomicrobiaceae	Methanoculleus	NA
5c64d5fe40594f05436a37db75761374	3.67308e-06	1	NA	NA	NA	FALSE	NA	d__Bacteria	Actinobacteriota	Actinobacteria	Propionibacteriales	Propionibacteriaceae	Cutibacterium	uncultured_bacterium
5cbf8c6ec77e9fa72bd390398445d2a9	1.22944e-05	1	NA	NA	NA	FALSE	NA	d__Bacteria	Actinobacteriota	Coriobacteriia	Coriobacteriales	Atopobiaceae	Olsenella	Olsenella_sp.
5ce192aaedeb58c080adf9811cf37217	2.20758e-06	1	NA	NA	NA	FALSE	NA	d__Bacteria	Firmicutes	Bacilli	Erysipelotrichales	Erysipelatoclostridiaceae	Catenibacterium	uncultured_bacterium
5cf186074bdfbad74753cb18500ba6c0	1.69979e-06	1	NA	NA	NA	FALSE	NA	d__Bacteria	Firmicutes	Negativicutes	Acidaminococcales	Acidaminococcaceae	Phascolarctobacterium	NA
5d08de44fa921cd37f97d5628163e7d7	1.44798e-05	1	NA	NA	NA	FALSE	NA	d__Bacteria	Halanaerobiaeota	Halanaerobiia	Halanaerobiales	Halanaerobiaceae	Halocella	uncultured_bacterium
5d09a79bce40b72c4467459d1c867a01	1.19209e-05	1	NA	NA	NA	FALSE	NA	d__Bacteria	Actinobacteriota	Actinobacteria	Bifidobacteriales	Bifidobacteriaceae	Bifidobacterium	NA
5d0e45dc83febe11ccaa09175c8e918c	1.94774e-05	1	NA	NA	NA	FALSE	NA	d__Bacteria	Firmicutes	Clostridia	Oscillospirales	Butyricicoccaceae	UCG-009	uncultured_bacterium
5d0f54cf37c428b4ced19d69635aba6f	7.9319e-07	1	NA	NA	NA	FALSE	NA	d__Bacteria	Actinobacteriota	Actinobacteria	Propionibacteriales	Nocardioidaceae	Marmoricola	uncultured_bacterium
5d2b187fd287872d04d5ae2292db7a64	1.6397e-05	1	NA	NA	NA	FALSE	NA	Unassigned	NA	NA	NA	NA	NA	NA
5d303525b8811749fba6ee79a77cb65b	7.12793e-05	1	NA	NA	NA	FALSE	NA	d__Archaea	Halobacterota	Methanosarcinia	Methanosarciniales	Methanosarcinaceae	Methanosarcina	NA
5d6e63da18a1cabecedd46d7939abd9b	2.15364e-06	1	NA	NA	NA	FALSE	NA	d__Bacteria	Firmicutes	Thermovenabulia	Thermovenabulales	Thermovenabulales	Tepidanaerobacter	NA
5dd76b5b4698593072f50f882e580cb8	9.35036e-06	1	NA	NA	NA	FALSE	NA	Unassigned	NA	NA	NA	NA	NA	NA
5dd95b5e40181f734218c967e23e7145	7.50577e-06	1	NA	NA	NA	FALSE	NA	Unassigned	NA	NA	NA	NA	NA	NA
5de638edfff0e4a43cce5b6d5e291460	1.47717e-05	1	NA	NA	NA	FALSE	NA	d__Bacteria	Firmicutes	Clostridia	Lachnospirales	Lachnospiraceae	Catonella	uncultured_bacterium
5de91d2315331e184aa28f20c6a953f5	3.21774e-06	1	NA	NA	NA	FALSE	NA	Unassigned	NA	NA	NA	NA	NA	NA
5de97fa9764e587652407056163524de	2.20955e-06	1	NA	NA	NA	FALSE	NA	d__Bacteria	Firmicutes	Bacilli	Erysipelotrichales	Erysipelotrichaceae	Turicibacter	uncultured_bacterium
5df6f63e7302ccf81764000be227efbb	1.07653e-05	1	NA	NA	NA	FALSE	NA	d__Bacteria	Actinobacteriota	Actinobacteria	Propionibacteriales	Nocardioidaceae	Nocardioides	NA
5df897afd9e32119c59cddb43ad31948	2.03821e-05	1	NA	NA	NA	FALSE	NA	d__Bacteria	Firmicutes	Bacilli	Staphylococcales	Staphylococcaceae	Staphylococcus	uncultured_bacterium
5df8e54af4e0fae2599253647750f0e7	2.19846e-06	1	NA	NA	NA	FALSE	NA	d__Bacteria	Firmicutes	Clostridia	Lachnospirales	Lachnospiraceae	Lachnospiraceae_UCG-008	uncultured_bacterium
5e0a76104021fa2e246036f79b0dafd5	2.16627e-05	1	NA	NA	NA	FALSE	NA	d__Bacteria	Firmicutes	Clostridia	Peptostreptococcales-Tissierellales	Peptostreptococcales-Tissierellales	Finegoldia	uncultured_bacterium
5e57ea758b79e2658e06e7a3cdf05bf6	1.08255e-05	1	NA	NA	NA	FALSE	NA	d__Bacteria	Firmicutes	Limnochordia	Limnochordia	Limnochordia	Hydrogenispora	uncultured_bacterium
5e62a3d426d484a71936f31c597c60c0	2.29545e-05	1	NA	NA	NA	FALSE	NA	d__Archaea	Euryarchaeota	Methanobacteria	Methanobacteriales	Methanothermobacteriaceae	Methanothermobacter	NA
5e9b3c379d694daa15edad0592b2bd4e	1.03586e-05	1	NA	NA	NA	FALSE	NA	d__Bacteria	Firmicutes	Clostridia	Clostridiales	Clostridiaceae	Clostridium_sensu_stricto_1	NA
5ea19d43533770a6050e28f9ec5e2fe0	7.99577e-06	1	NA	NA	NA	FALSE	NA	d__Bacteria	Firmicutes	Clostridia	Lachnospirales	Lachnospiraceae	Lachnospiraceae_UCG-001	uncultured_bacterium
5eab49f8a7e699943749b84111908c09	1.19113e-06	1	NA	NA	NA	FALSE	NA	d__Bacteria	Firmicutes	Clostridia	Oscillospirales	Ruminococcaceae	Faecalibacterium	NA
5eb1229cdbb748ef284eaca006fc53e6	1.11271e-05	1	NA	NA	NA	FALSE	NA	d__Bacteria	Firmicutes	Bacilli	Lactobacillales	NA	NA	NA
5ed8429596c54e2618e77dde45ca8e46	4.49075e-06	1	NA	NA	NA	FALSE	NA	Unassigned	NA	NA	NA	NA	NA	NA
5ef3b8d40d8bd7f42308ebf7d14fdf89	5.33591e-06	1	NA	NA	NA	FALSE	NA	d__Bacteria	Actinobacteriota	Actinobacteria	Micrococcales	Microbacteriaceae	Microbacterium	uncultured_bacterium
5efd0a7c98bd2a0628e980517b5711ee	4.14347e-06	1	NA	NA	NA	FALSE	NA	Unassigned	NA	NA	NA	NA	NA	NA
5f0550f1368e43f9cc1e1173b9cc1141	8.30063e-06	1	NA	NA	NA	FALSE	NA	d__Bacteria	Firmicutes	Clostridia	Oscillospirales	Ruminococcaceae	NA	NA
5f072dbabfa988f3ae16b9bcee714408	9.09964e-05	1	NA	NA	NA	FALSE	NA	d__Bacteria	Firmicutes	Clostridia	Lachnospirales	Lachnospiraceae	[Ruminococcus]_torques_group	NA
5f45a1dedad4f76f5bcb9ffa23a43e62	1.40731e-05	1	NA	NA	NA	FALSE	NA	d__Archaea	Euryarchaeota	Methanobacteria	Methanobacteriales	Methanothermobacteriaceae	Methanothermobacter	NA
5f6de2277ee7c5c1d8ae8dd1c80eaa4b	9.78326e-07	1	NA	NA	NA	FALSE	NA	d__Bacteria	Firmicutes	Clostridia	Lachnospirales	Lachnospiraceae	uncultured	NA
5f7e81e6fa8b125f7cc6570573a0ddd3	1.68075e-05	1	NA	NA	NA	FALSE	NA	d__Bacteria	Firmicutes	Clostridia	Lachnospirales	Lachnospiraceae	Hungatella	NA
5f9d7654786ea51736bf8fbeeb8d2ede	2.20334e-05	1	NA	NA	NA	FALSE	NA	d__Bacteria	Firmicutes	Clostridia	Oscillospirales	Ruminococcaceae	Subdoligranulum	uncultured_bacterium
5fafadaf140bdddcc75145f90aa3c3fc	1.20891e-05	1	NA	NA	NA	FALSE	NA	d__Bacteria	Firmicutes	Clostridia	Clostridia	Hungateiclostridiaceae	Fastidiosipila	uncultured_bacterium
5fc2d46c44097bc4f06eb09b08079977	5.41038e-05	1	NA	NA	NA	FALSE	NA	d__Bacteria	Firmicutes	Clostridia	Lachnospirales	Lachnospiraceae	Blautia	uncultured_bacterium
5feb0b4d0bfad43becff6d60cceca924	1.76736e-05	1	NA	NA	NA	FALSE	NA	d__Bacteria	Actinobacteriota	Actinobacteria	Corynebacteriales	Corynebacteriaceae	Corynebacterium	NA
603c71a10e54f3c5912d2538cb5bf36b	1.55696e-05	1	NA	NA	NA	FALSE	NA	d__Bacteria	Actinobacteriota	Actinobacteria	Micrococcales	Micrococcaceae	Micrococcus	NA
604521da9722d5ca9a725f83d8a2ce03	5.55233e-06	1	NA	NA	NA	FALSE	NA	d__Bacteria	Actinobacteriota	Coriobacteriia	Coriobacteriales	Atopobiaceae	Atopobium	Atopobium_sp.
6059b9b47ea6504327001ca6c5ed9b30	3.45691e-05	1	NA	NA	NA	FALSE	NA	d__Bacteria	Firmicutes	Clostridia	Lachnospirales	Lachnospiraceae	Blautia	uncultured_bacterium
60648a078642ff1147284e6b310ab2ab	1.24474e-05	1	NA	NA	NA	FALSE	NA	d__Bacteria	Actinobacteriota	Actinobacteria	Pseudonocardiales	Pseudonocardiaceae	Saccharopolyspora	Saccharopolyspora_rectivirgula
607f40d8630bf7e78f233f5e7c2ffcbf	4.0881e-05	1	NA	NA	NA	FALSE	NA	d__Archaea	Halobacterota	Methanomicrobia	Methanomicrobiales	Methanomicrobiaceae	Methanoculleus	NA
60a5cbed12e15c49722f7cc50e87e642	3.1406e-06	1	NA	NA	NA	FALSE	NA	d__Bacteria	Actinobacteriota	Actinobacteria	Micrococcales	Micrococcaceae	Kocuria	NA
60c3ae4e2cff2c0c866876ecc99c347f	0.000234829	1	NA	NA	NA	FALSE	NA	d__Bacteria	Firmicutes	Clostridia	Oscillospirales	Oscillospiraceae	Flavonifractor	NA
60c4df2e84bc7e96e682f2ad34451d80	0.000148244	1	NA	NA	NA	FALSE	NA	d__Bacteria	Firmicutes	Clostridia	Lachnospirales	Lachnospiraceae	[Eubacterium]_hallii_group	[Eubacterium]_hallii
60e0bf32ec7898b56cc12122db784f89	4.12743e-05	1	NA	NA	NA	FALSE	NA	d__Bacteria	Firmicutes	Clostridia	Lachnospirales	Lachnospiraceae	Blautia	uncultured_bacterium
60e9210f8ed167c5a6e9c72c1a2134d9	2.70797e-05	1	NA	NA	NA	FALSE	NA	Unassigned	NA	NA	NA	NA	NA	NA
6106eace3de094a549b979ad25bbe276	8.23989e-06	1	NA	NA	NA	FALSE	NA	d__Bacteria	Firmicutes	Bacilli	Lactobacillales	Streptococcaceae	Streptococcus	Streptococcus_agalactiae
6112619588d7b11ff4022831be075582	3.71532e-05	1	NA	NA	NA	FALSE	NA	d__Bacteria	Firmicutes	Clostridia	Peptostreptococcales-Tissierellales	Peptostreptococcaceae	Paeniclostridium	NA
6116da60d4dd2fb253a8f66744f7839b	1.57176e-05	1	NA	NA	NA	FALSE	NA	d__Bacteria	Firmicutes	Bacilli	Lactobacillales	Enterococcaceae	Enterococcus	NA
61176383fefe7fac54b2be093c7446b2	9.88424e-05	1	NA	NA	NA	FALSE	NA	d__Bacteria	Firmicutes	Clostridia	Lachnospirales	Lachnospiraceae	Lachnoclostridium	uncultured_bacterium
612108925b0f8bf88973f304e437fed1	1.95316e-05	1	NA	NA	NA	FALSE	NA	Unassigned	NA	NA	NA	NA	NA	NA
612529a614d919dea5be03098479f336	6.65474e-05	1	NA	NA	NA	FALSE	NA	d__Bacteria	Firmicutes	Clostridia	Lachnospirales	Lachnospiraceae	Anaerostipes	NA
613c76b0f73cb5cbcc1619f41c16c9a0	8.47439e-05	1	NA	NA	NA	FALSE	NA	d__Bacteria	Firmicutes	Clostridia	Lachnospirales	Lachnospiraceae	Hungatella	NA
616de44fd96fec7a2e4a97c252c120b1	2.59418e-05	1	NA	NA	NA	FALSE	NA	d__Bacteria	Firmicutes	Clostridia	Lachnospirales	Lachnospiraceae	Blautia	uncultured_organism
619c20e085d973bf71e1cd30bd2af2e2	5.15573e-06	1	NA	NA	NA	FALSE	NA	d__Bacteria	Firmicutes	Clostridia	Clostridiales	Clostridiaceae	Clostridium_sensu_stricto_1	uncultured_bacterium
619f4cb48061d75f692592a48aaf723b	0.000117942	1	NA	NA	NA	FALSE	NA	d__Bacteria	Firmicutes	Clostridia	Lachnospirales	Lachnospiraceae	Blautia	uncultured_bacterium
61df5f3f244d1c923ad173b3b5e0853c	6.8135e-05	1	NA	NA	NA	FALSE	NA	d__Bacteria	Firmicutes	Clostridia	Lachnospirales	Lachnospiraceae	Blautia	uncultured_bacterium
61e1097fc80ae5737509f6a5ecbd0758	1.95736e-06	1	NA	NA	NA	FALSE	NA	d__Bacteria	Firmicutes	Bacilli	Lactobacillales	Streptococcaceae	Streptococcus	NA
61f31cd2a82c15a1853df8ec5de51fd9	3.78135e-05	1	NA	NA	NA	FALSE	NA	d__Bacteria	Firmicutes	Clostridia	Lachnospirales	Lachnospiraceae	[Eubacterium]_hallii_group	uncultured_bacterium
621d3b4a03fc60d4f3836e3b7fe83f74	1.25017e-05	1	NA	NA	NA	FALSE	NA	d__Bacteria	Actinobacteriota	Actinobacteria	Bifidobacteriales	Bifidobacteriaceae	Bifidobacterium	Bifidobacterium_longum
6232b42a5d037454e75055eb9916bc82	8.35415e-06	1	NA	NA	NA	FALSE	NA	d__Bacteria	Firmicutes	Clostridia	Peptostreptococcales-Tissierellales	Anaerovoracaceae	S5-A14a	NA
6247859bad627bd99daf7627e6e91e21	2.20758e-05	1	NA	NA	NA	FALSE	NA	d__Bacteria	Firmicutes	Clostridia	Lachnospirales	Lachnospiraceae	Lachnospiraceae_NK4A136_group	uncultured_bacterium
628b72be350efb49bcdf1d97637e5513	3.95551e-05	1	NA	NA	NA	FALSE	NA	Unassigned	NA	NA	NA	NA	NA	NA
62d1871241af9d8ac1910477ce87f912	3.67308e-06	1	NA	NA	NA	FALSE	NA	d__Bacteria	Firmicutes	Thermacetogenia	Thermacetogeniales	Thermacetogeniaceae	Syntrophaceticus	uncultured_bacterium
62d605b09f5457adcd2daa5e9c2bb533	4.7983e-05	1	NA	NA	NA	FALSE	NA	Unassigned	NA	NA	NA	NA	NA	NA
6305a05fed433a48dd689e8c2cdb7e97	1.73259e-05	1	NA	NA	NA	FALSE	NA	d__Bacteria	Actinobacteriota	Actinobacteria	Micrococcales	Microbacteriaceae	Microbacterium	NA
63067df20bbd3e0d503525c5f3b112a2	3.78892e-06	1	NA	NA	NA	FALSE	NA	d__Bacteria	Firmicutes	Limnochordia	Limnochordales	Limnochordaceae	Limnochordaceae	uncultured_bacterium
632089ca263c7c61e360aba0b3764aa1	3.79704e-05	1	NA	NA	NA	FALSE	NA	d__Bacteria	Firmicutes	Clostridia	Oscillospirales	Oscillospiraceae	UCG-002	uncultured_bacterium
6331612e7e47df65b3426fdc9cf54b7f	2.50034e-06	1	NA	NA	NA	FALSE	NA	Unassigned	NA	NA	NA	NA	NA	NA
633bd55b932e43a79376aaa0a4e052d7	3.88731e-06	1	NA	NA	NA	FALSE	NA	d__Bacteria	Actinobacteriota	Actinobacteria	Actinomycetales	Actinomycetaceae	Actinomyces	uncultured_bacterium
6381a746b209ddfc207bf516160860cf	0.000134301	1	NA	NA	NA	FALSE	NA	d__Bacteria	Firmicutes	Bacilli	Staphylococcales	Staphylococcaceae	Staphylococcus	Staphylococcus_epidermidis
63a37b8b0c81024f1d17e90b2decec8b	3.71532e-05	1	NA	NA	NA	FALSE	NA	d__Bacteria	Firmicutes	Clostridia	Peptostreptococcales-Tissierellales	Peptostreptococcaceae	Paeniclostridium	NA
64457bb063eb8753e12da39e1f0a45dd	5.52747e-07	1	NA	NA	NA	FALSE	NA	Unassigned	NA	NA	NA	NA	NA	NA
6482ad6cf94f37c193b92b5f04c34216	1.33305e-05	1	NA	NA	NA	FALSE	NA	d__Bacteria	Methylomirabilota	Methylomirabilia	Rokubacteriales	Rokubacteriales	Rokubacteriales	uncultured_bacterium
64bbae4cf614fa63a222d3c8c1394315	0.000141327	1	NA	NA	NA	FALSE	NA	d__Bacteria	Firmicutes	Clostridia	Oscillospirales	Ruminococcaceae	Faecalibacterium	NA
64ca703419e8356f8345997b0aa4f3c8	1.09022e-05	1	NA	NA	NA	FALSE	NA	d__Bacteria	Firmicutes	Clostridia	Lachnospirales	Lachnospiraceae	Lachnoclostridium	NA
64e473613225b8d3adf0d81e53f92992	1.18546e-05	1	NA	NA	NA	FALSE	NA	d__Bacteria	Actinobacteriota	Actinobacteria	Corynebacteriales	Dietziaceae	Dietzia	NA
653e655fd8461372c0f7bbabaef610dc	2.62045e-05	1	NA	NA	NA	FALSE	NA	d__Bacteria	Cyanobacteria	Cyanobacteriia	Chloroplast	Chloroplast	Chloroplast	NA
65547b9ec87ac83e34de57ed8cdbe0d0	3.09485e-05	1	NA	NA	NA	FALSE	NA	d__Bacteria	Firmicutes	Clostridia	Peptococcales	Peptococcaceae	Peptococcus	uncultured_bacterium
6568215dd9b0306ff65428a200e3e1de	1.2624e-06	1	NA	NA	NA	FALSE	NA	Unassigned	NA	NA	NA	NA	NA	NA
656dacef8d951cce7767d8124cfa2a91	6.23357e-06	1	NA	NA	NA	FALSE	NA	Unassigned	NA	NA	NA	NA	NA	NA
6584dfd270358ea1519a458c73166e27	2.89551e-05	1	NA	NA	NA	FALSE	NA	Unassigned	NA	NA	NA	NA	NA	NA
65aaa9ea0aeb84a1a0c4c4552773fe6a	4.67518e-06	1	NA	NA	NA	FALSE	NA	Unassigned	NA	NA	NA	NA	NA	NA
65d0d675576f8ab864df0a5699e100a7	5.19464e-06	1	NA	NA	NA	FALSE	NA	d__Bacteria	Firmicutes	Clostridia	Lachnospirales	Lachnospiraceae	Johnsonella	uncultured_bacterium
65d5c5c66f8c902a3c86a4ecb3a103fc	4.85667e-06	1	NA	NA	NA	FALSE	NA	d__Bacteria	Firmicutes	Clostridia	Oscillospirales	Ruminococcaceae	Ruminococcus	uncultured_bacterium
65e11c32d20b3db420ab220711e9cb29	6.11772e-06	1	NA	NA	NA	FALSE	NA	Unassigned	NA	NA	NA	NA	NA	NA
65e385e66f997f7cd3f5febc9ee1517e	1.3871e-05	1	NA	NA	NA	FALSE	NA	d__Bacteria	Firmicutes	Bacilli	Lactobacillales	Leuconostocaceae	Leuconostoc	Leuconostoc_mesenteroides
65f3b8cc498647ee6193b570cd06e8f6	1.2624e-06	1	NA	NA	NA	FALSE	NA	Unassigned	NA	NA	NA	NA	NA	NA
6608f2d65aa9042d7d7db9389080d261	1.29849e-05	1	NA	NA	NA	FALSE	NA	d__Bacteria	Firmicutes	Clostridia	Peptostreptococcales-Tissierellales	Anaerovoracaceae	[Eubacterium]_brachy_group	uncultured_bacterium
6658450396305bd10f15646b9ffd89d9	1.68403e-06	1	NA	NA	NA	FALSE	NA	d__Bacteria	Bacteroidota	Bacteroidia	Bacteroidales	Bacteroidaceae	Bacteroides	uncultured_bacterium
6674957713080924c25cfc2421ae985f	4.29032e-06	1	NA	NA	NA	FALSE	NA	Unassigned	NA	NA	NA	NA	NA	NA
6694ef2b98bbe967efb33df0069c181b	1.28071e-05	1	NA	NA	NA	FALSE	NA	d__Bacteria	Actinobacteriota	Actinobacteria	Bifidobacteriales	Bifidobacteriaceae	Bifidobacterium	NA
66960fe994aac4b4d8c28a3918a088e8	3.79887e-06	1	NA	NA	NA	FALSE	NA	d__Bacteria	Firmicutes	Limnochordia	Limnochordia	Limnochordia	Hydrogenispora	uncultured_bacterium
66b7336349cbca7dec66f6c181ba252a	2.20955e-06	1	NA	NA	NA	FALSE	NA	Unassigned	NA	NA	NA	NA	NA	NA
66bdfe7c3c9f21adb7706834e6353b08	1.9318e-05	1	NA	NA	NA	FALSE	NA	d__Bacteria	Firmicutes	Clostridia	Oscillospirales	Ruminococcaceae	NA	NA
66c3229585e82c8ffa0d9bebff271a50	0.000604039	1	NA	NA	NA	FALSE	NA	Unassigned	NA	NA	NA	NA	NA	NA
66e1b416204af18dae0a2f278a406c06	1.30302e-05	1	NA	NA	NA	FALSE	NA	d__Bacteria	Firmicutes	Clostridia	Lachnospirales	Lachnospiraceae	Agathobacter	NA
66f46ffcf44962feec5d920c26c5dee0	9.24986e-06	1	NA	NA	NA	FALSE	NA	d__Bacteria	Firmicutes	Clostridia	Lachnospirales	Lachnospiraceae	Blautia	uncultured_bacterium
6707d9c9b37f0720c2b45f62a3891cc7	1.53892e-05	1	NA	NA	NA	FALSE	NA	d__Bacteria	Firmicutes	Bacilli	Lactobacillales	Carnobacteriaceae	Granulicatella	uncultured_bacterium
6726a70bab11981eeef6cff7b2383b06	9.55645e-06	1	NA	NA	NA	FALSE	NA	Unassigned	NA	NA	NA	NA	NA	NA
67741d5405b2116bebedaed115c91f3f	1.01895e-05	1	NA	NA	NA	FALSE	NA	d__Bacteria	Firmicutes	Limnochordia	Limnochordia	Limnochordia	Hydrogenispora	uncultured_Clostridia
678b0c1ac5256a8ad036013bad84f199	3.35059e-06	1	NA	NA	NA	FALSE	NA	Unassigned	NA	NA	NA	NA	NA	NA
67dd3dddabf4ea2aef72c0d4a212190e	3.54274e-05	1	NA	NA	NA	FALSE	NA	d__Bacteria	Firmicutes	Bacilli	Izemoplasmatales	Izemoplasmatales	Izemoplasmatales	uncultured_bacterium
67de6c15afe5869d0322cf15cab85e08	1.02069e-05	1	NA	NA	NA	FALSE	NA	d__Bacteria	Cyanobacteria	Cyanobacteriia	Chloroplast	Chloroplast	Chloroplast	NA
67fafcba3af27416a08b264b7a868113	2.07171e-05	1	NA	NA	NA	FALSE	NA	Unassigned	NA	NA	NA	NA	NA	NA
683cb2e908989f59ab951aafc30b9971	5.66772e-06	1	NA	NA	NA	FALSE	NA	d__Bacteria	Actinobacteriota	Actinobacteria	Bifidobacteriales	Bifidobacteriaceae	Bifidobacterium	NA
683deefc282f3d386e69e8c749c5fd2e	7.11841e-07	1	NA	NA	NA	FALSE	NA	Unassigned	NA	NA	NA	NA	NA	NA
68702b07b81e1dc0d83da10010ed7cb7	5.7621e-06	1	NA	NA	NA	FALSE	NA	d__Bacteria	Actinobacteriota	Actinobacteria	Micrococcales	Micrococcaceae	Arthrobacter	NA
6870a1a8482012881b47d8ae0737affa	3.40231e-06	1	NA	NA	NA	FALSE	NA	d__Bacteria	Actinobacteriota	Thermoleophilia	Solirubrobacterales	67-14	67-14	uncultured_bacterium
6881911313846c201648e591bb49dc2e	7.72871e-06	1	NA	NA	NA	FALSE	NA	d__Bacteria	Firmicutes	Clostridia	Lachnospirales	Lachnospiraceae	Lachnospiraceae_ND3007_group	uncultured_bacterium
6881f9e2239bc954bf919436336c48fb	1.17765e-05	1	NA	NA	NA	FALSE	NA	d__Bacteria	Firmicutes	Bacilli	Lactobacillales	Enterococcaceae	Enterococcus	NA
68a4e6fea8ea754641a498b38dc0b977	5.28366e-05	1	NA	NA	NA	FALSE	NA	d__Bacteria	Firmicutes	Clostridia	Lachnospirales	Lachnospiraceae	uncultured	uncultured_organism
68db48e828e05e7ef3a651ec8da7a419	7.98851e-06	1	NA	NA	NA	FALSE	NA	d__Bacteria	Actinobacteriota	Actinobacteria	Bifidobacteriales	Bifidobacteriaceae	Bifidobacterium	Bifidobacterium_pseudocatenulatum
6916f5969590720e3e80ac95bb084787	1.87068e-05	1	NA	NA	NA	FALSE	NA	d__Bacteria	Firmicutes	Bacilli	Lactobacillales	Enterococcaceae	Enterococcus	NA
69276e99577c7d48ea58517ea3e9ed3c	8.35527e-05	1	NA	NA	NA	FALSE	NA	d__Bacteria	Firmicutes	Clostridia	Lachnospirales	Lachnospiraceae	Blautia	uncultured_bacterium
69279fc48b4193312ac188af36ae2090	3.44382e-05	1	NA	NA	NA	FALSE	NA	d__Bacteria	Firmicutes	Bacilli	Lactobacillales	Streptococcaceae	Streptococcus	NA
69289d47378d925b451f81afe25f2e05	1.6785e-05	1	NA	NA	NA	FALSE	NA	d__Bacteria	Firmicutes	Clostridia	Lachnospirales	Lachnospiraceae	[Ruminococcus]_gauvreauii_group	uncultured_bacterium
692f726b69f5f8c29cd169e3747ffcb8	1.95765e-06	1	NA	NA	NA	FALSE	NA	d__Bacteria	Actinobacteriota	Actinobacteria	Micrococcales	Micrococcaceae	Arthrobacter	NA
695d94cfbac743bb830ec55233d445aa	9.35651e-06	1	NA	NA	NA	FALSE	NA	d__Bacteria	Firmicutes	Clostridia	Lachnospirales	Lachnospiraceae	Lachnospiraceae_ND3007_group	NA
69602b3cb5fe0b7201da83750bac583e	1.90788e-05	1	NA	NA	NA	FALSE	NA	d__Archaea	Halobacterota	Methanomicrobia	Methanomicrobiales	Methanomicrobiaceae	Methanoculleus	uncultured_Methanomicrobiaceae
69706cf3be730d69264dace857b0782e	3.94834e-06	1	NA	NA	NA	FALSE	NA	Unassigned	NA	NA	NA	NA	NA	NA
697c1ecaa13961fc180e779186547722	3.67308e-06	1	NA	NA	NA	FALSE	NA	Unassigned	NA	NA	NA	NA	NA	NA
69ab1289c2edf7fcdff183ab436ae0d1	0.000118205	1	NA	NA	NA	FALSE	NA	d__Bacteria	Firmicutes	Bacilli	Lactobacillales	Streptococcaceae	Lactococcus	uncultured_bacterium
69ba328ef90b2e44f57e8eadd12c679d	4.62879e-06	1	NA	NA	NA	FALSE	NA	d__Eukaryota	Vertebrata	Mammalia	Mammalia	Mammalia	Mammalia	Homo_sapiens
6a0fa383b71b7e4dad34c17df68efe56	1.87603e-05	1	NA	NA	NA	FALSE	NA	d__Bacteria	Actinobacteriota	Coriobacteriia	Coriobacteriales	Atopobiaceae	Olsenella	Olsenella_sp.
6a1a80301e19bb08c3ac231d24a084a6	2.61716e-06	1	NA	NA	NA	FALSE	NA	d__Bacteria	Firmicutes	Clostridia	Monoglobales	Monoglobaceae	Monoglobus	uncultured_bacterium
6a387bdd1cb9cad29f00fd1771a34a8f	8.45385e-06	1	NA	NA	NA	FALSE	NA	d__Bacteria	Firmicutes	Clostridia	Oscillospirales	Ruminococcaceae	Faecalibacterium	uncultured_bacterium
6a670257e5ec8fa66616c154e8255997	6.86732e-06	1	NA	NA	NA	FALSE	NA	Unassigned	NA	NA	NA	NA	NA	NA
6a83ec8a6e91ead13f3874564f4cfefb	5.87073e-05	1	NA	NA	NA	FALSE	NA	d__Bacteria	Firmicutes	Clostridia	Lachnospirales	Lachnospiraceae	Lachnoclostridium	uncultured_bacterium
6aa14b84cc7dc7d504527a57ba85470b	5.60931e-05	1	NA	NA	NA	FALSE	NA	d__Archaea	Crenarchaeota	Nitrososphaeria	Nitrososphaerales	Nitrososphaeraceae	Nitrososphaeraceae	NA
6acd5fdb97f21862e8c9934ec4a44c51	7.7854e-05	1	NA	NA	NA	FALSE	NA	d__Bacteria	Firmicutes	Clostridia	Lachnospirales	Lachnospiraceae	NA	NA
6ae70b0ffe564b570fda13cc1906cd9e	3.07312e-05	1	NA	NA	NA	FALSE	NA	Unassigned	NA	NA	NA	NA	NA	NA
6b653843477e8f8a63a6499a76d92dbf	1.7716e-05	1	NA	NA	NA	FALSE	NA	Unassigned	NA	NA	NA	NA	NA	NA
6b65dd5d0ef8a0cdc1644a236f465e37	5.96046e-05	1	NA	NA	NA	FALSE	NA	d__Bacteria	Firmicutes	Clostridia	Lachnospirales	Lachnospiraceae	NA	NA
6b6b51ba1380f432d62b49ef9019de7b	4.36409e-05	1	NA	NA	NA	FALSE	NA	d__Bacteria	Firmicutes	Clostridia	Lachnospirales	Lachnospiraceae	uncultured	uncultured_bacterium
6b7c43a8d839f9964a9503b5e863d870	7.97762e-06	1	NA	NA	NA	FALSE	NA	d__Bacteria	Firmicutes	Clostridia	Clostridia_UCG-014	Clostridia_UCG-014	Clostridia_UCG-014	uncultured_bacterium
6b7d8d60b788a8a34c2d7cb8de1657fd	8.05941e-06	1	NA	NA	NA	FALSE	NA	d__Bacteria	Firmicutes	Clostridia	Peptostreptococcales-Tissierellales	Peptostreptococcaceae	Peptostreptococcus	NA
6b9c48f24b83ff19c03e047f4b02da94	3.66217e-06	1	NA	NA	NA	FALSE	NA	Unassigned	NA	NA	NA	NA	NA	NA
6bc71bf59aeb609e60906a75160c35f6	5.75785e-06	1	NA	NA	NA	FALSE	NA	d__Bacteria	Firmicutes	Clostridia	Lachnospirales	Lachnospiraceae	NA	NA
6bcfbafd507579ac7bad1aefb077e6ee	2.59886e-06	1	NA	NA	NA	FALSE	NA	Unassigned	NA	NA	NA	NA	NA	NA
6be5da9021b18452ca5a0d21d613630f	2.6546e-06	1	NA	NA	NA	FALSE	NA	d__Bacteria	Actinobacteriota	Actinobacteria	Propionibacteriales	Nocardioidaceae	Nocardioides	uncultured_bacterium
6c276fa5f56af11e2a6ec4f15806ab3e	0.000210101	1	NA	NA	NA	FALSE	NA	d__Bacteria	Actinobacteriota	Coriobacteriia	Coriobacteriales	Eggerthellaceae	DNF00809	Coriobacteriales_bacterium
6c30bf23d4bda3057ebc0614d0be97d4	3.05021e-05	1	NA	NA	NA	FALSE	NA	d__Bacteria	Firmicutes	Clostridia	Lachnospirales	Lachnospiraceae	Hungatella	NA
6c551912e99c6a2c72ac288c0e51f7e1	8.26881e-06	1	NA	NA	NA	FALSE	NA	d__Bacteria	Firmicutes	Clostridia	Oscillospirales	Ruminococcaceae	Faecalibacterium	uncultured_bacterium
6c55d4f1deb12447663db35331384f36	5.18808e-05	1	NA	NA	NA	FALSE	NA	d__Bacteria	Firmicutes	Clostridia	Oscillospirales	Ruminococcaceae	Faecalibacterium	uncultured_bacterium
6c6b15783a7bca4ee87a96685fb5d815	7.01917e-06	1	NA	NA	NA	FALSE	NA	d__Bacteria	Firmicutes	Clostridia	Lachnospirales	Lachnospiraceae	uncultured	uncultured_bacterium
6c6fcbd87390c8d9f8dd03b7b2f1616b	0.000390385	1	NA	NA	NA	FALSE	NA	d__Bacteria	Actinobacteriota	Actinobacteria	Propionibacteriales	Propionibacteriaceae	Cutibacterium	uncultured_bacterium
6c748cc4c0473e01da0b6ecb0c04d1cb	1.00594e-06	1	NA	NA	NA	FALSE	NA	Unassigned	NA	NA	NA	NA	NA	NA
6c7ccf8f922a3a437ed5820442e6cd5b	2.15015e-05	1	NA	NA	NA	FALSE	NA	d__Bacteria	Firmicutes	Clostridia	Clostridia	Hungateiclostridiaceae	Ruminiclostridium	uncultured_bacterium
6c961576ca047cf0e01df5033e0e1f39	3.1093e-06	1	NA	NA	NA	FALSE	NA	d__Bacteria	Actinobacteriota	Actinobacteria	Corynebacteriales	Mycobacteriaceae	Mycobacterium	NA
6c98eb2d4b7ba37ac852ebd5328efc03	3.51754e-06	1	NA	NA	NA	FALSE	NA	d__Bacteria	Firmicutes	Clostridia	Oscillospirales	Oscillospiraceae	UCG-005	uncultured_bacterium
6ca34038a40802301d4d96fde750d230	4.12814e-06	1	NA	NA	NA	FALSE	NA	d__Bacteria	Firmicutes	Clostridia	Peptostreptococcales-Tissierellales	Peptostreptococcaceae	Peptoclostridium	uncultured_organism
6caf551ccc28f3c48d5f6ce7520391bf	1.06813e-05	1	NA	NA	NA	FALSE	NA	d__Bacteria	Firmicutes	Clostridia	Oscillospirales	Ruminococcaceae	Faecalibacterium	uncultured_bacterium
6ccbfa2e2521c30660407b2eb661b595	1.25377e-06	1	NA	NA	NA	FALSE	NA	d__Bacteria	Firmicutes	Clostridia	Lachnospirales	Lachnospiraceae	NA	NA
6ce14d485052f87f7e604216be1f04fa	8.66039e-06	1	NA	NA	NA	FALSE	NA	d__Bacteria	Firmicutes	Desulfotomaculia	Desulfotomaculales	NA	NA	NA
6d1787ab4ff50fd047ba0c380adede7a	2.83524e-05	1	NA	NA	NA	FALSE	NA	d__Bacteria	Firmicutes	Bacilli	Lactobacillales	Enterococcaceae	Enterococcus	NA
6d1e52909cedf0942fbc316755d95251	4.05348e-06	1	NA	NA	NA	FALSE	NA	d__Bacteria	Firmicutes	Clostridia	Lachnospirales	Lachnospiraceae	Lachnoclostridium	uncultured_organism
6d3cf0629a13df5f86d7b79330c31f2f	2.61753e-05	1	NA	NA	NA	FALSE	NA	d__Bacteria	Firmicutes	Clostridia	Lachnospirales	Lachnospiraceae	Eisenbergiella	NA
6d5c9316f5a08909953233bb68984f12	1.53892e-05	1	NA	NA	NA	FALSE	NA	d__Bacteria	Actinobacteriota	Actinobacteria	Bifidobacteriales	Bifidobacteriaceae	Bifidobacterium	NA
6d70bd5113407615770fbdb2706aa66e	7.76061e-06	1	NA	NA	NA	FALSE	NA	d__Bacteria	Actinobacteriota	Actinobacteria	Propionibacteriales	Propionibacteriaceae	Friedmanniella	NA
6d9ce4134c6776e9d079e2c26dd0c8e3	5.25404e-05	1	NA	NA	NA	FALSE	NA	d__Bacteria	Firmicutes	Clostridia	Oscillospirales	Oscillospiraceae	UCG-002	uncultured_bacterium
6db611a6c909e49174b395eb23e0b91c	4.27254e-06	1	NA	NA	NA	FALSE	NA	d__Bacteria	Firmicutes	Clostridia	Lachnospirales	Lachnospiraceae	Roseburia	uncultured_bacterium
6dc96dc6f2d7758e0946718028fb9f2d	7.98851e-06	1	NA	NA	NA	FALSE	NA	d__Bacteria	Actinobacteriota	Coriobacteriia	Coriobacteriales	Coriobacteriaceae	Collinsella	uncultured_bacterium
6de3032386e1f161cdcd4d410ef354b8	1.457e-05	1	NA	NA	NA	FALSE	NA	d__Bacteria	Firmicutes	Clostridia	Oscillospirales	Oscillospiraceae	UCG-002	uncultured_bacterium
6e070830a5983aa5aa08b70e5b1cbcf5	2.67929e-05	1	NA	NA	NA	FALSE	NA	d__Bacteria	Firmicutes	Clostridia	Oscillospirales	Ruminococcaceae	Ruminococcus	uncultured_bacterium
6e3690928a03046a6e7436765ef11ae6	1.83201e-05	1	NA	NA	NA	FALSE	NA	Unassigned	NA	NA	NA	NA	NA	NA
6e456feefc89c014cb72a5e0d9c9bf39	1.32455e-05	1	NA	NA	NA	FALSE	NA	d__Bacteria	Firmicutes	Clostridia	Clostridia_UCG-014	Clostridia_UCG-014	Clostridia_UCG-014	uncultured_bacterium
6e6d115b65f04ad596945802cadad187	0.000168784	1	NA	NA	NA	FALSE	NA	d__Bacteria	Firmicutes	Clostridia	Oscillospirales	Ruminococcaceae	NA	NA
6e7af69255c33fbef92c7a317b73dbd9	4.36791e-05	1	NA	NA	NA	FALSE	NA	d__Archaea	Halobacterota	Methanosarcinia	Methanosarciniales	Methanosarcinaceae	Methanosarcina	NA
6e8318216463e4a78d4eba5aa1547879	2.41093e-05	1	NA	NA	NA	FALSE	NA	d__Bacteria	Firmicutes	Clostridia	Lachnospirales	Lachnospiraceae	Dorea	uncultured_organism
6ea50468e7965213ee025570c04e5491	1.97146e-05	1	NA	NA	NA	FALSE	NA	d__Bacteria	Cyanobacteria	Cyanobacteriia	Cyanobacteriales	Chroococcidiopsaceae	Chroococcidiopsis_PCC_7203	Chroococcidiopsis_sp.
6eb06947fb4fe375a7100bcf136e59f1	8.36656e-06	1	NA	NA	NA	FALSE	NA	d__Bacteria	Firmicutes	Clostridia	Lachnospirales	Lachnospiraceae	Lachnospiraceae_NK4A136_group	uncultured_bacterium
6edb99897fbced909e87da38e2fc8590	5.36987e-05	1	NA	NA	NA	FALSE	NA	d__Bacteria	Actinobacteriota	Actinobacteria	Propionibacteriales	Propionibacteriaceae	Cutibacterium	uncultured_bacterium
6ee018605f7e7109da96b1e94af08705	4.25628e-05	1	NA	NA	NA	FALSE	NA	d__Bacteria	Firmicutes	Clostridia	Oscillospirales	Ruminococcaceae	Incertae_Sedis	uncultured_organism
6ee2443c06c48d97e16bb89bab582b65	1.0894e-06	1	NA	NA	NA	FALSE	NA	Unassigned	NA	NA	NA	NA	NA	NA
6f2ac75e2bc59d7ca36f0bd2e5adb8ae	2.92042e-05	1	NA	NA	NA	FALSE	NA	d__Bacteria	Firmicutes	Limnochordia	Limnochordia	Limnochordia	Hydrogenispora	uncultured_Clostridia
6f2b74b7b9d3b2d5504b3e9cdb32a38c	6.84977e-05	1	NA	NA	NA	FALSE	NA	d__Bacteria	Firmicutes	Clostridia	Lachnospirales	Lachnospiraceae	Hungatella	NA
6f44adfc477668dc248d67905e880007	9.35651e-06	1	NA	NA	NA	FALSE	NA	d__Bacteria	Firmicutes	Clostridia	Lachnospirales	Lachnospiraceae	Roseburia	uncultured_organism
6f7930b1f82a2e8b60be5af2aa0512c1	7.04275e-06	1	NA	NA	NA	FALSE	NA	d__Bacteria	Firmicutes	Clostridia	Peptostreptococcales-Tissierellales	Peptostreptococcales-Tissierellales	Peptoniphilus	uncultured_bacterium
6f7cd08d1455915eefa5a563e8a17bbb	1.4067e-05	1	NA	NA	NA	FALSE	NA	d__Bacteria	Actinobacteriota	Coriobacteriia	Coriobacteriales	Coriobacteriaceae	Collinsella	uncultured_bacterium
6f9346fe35b56b195868b336211430d1	3.19939e-05	1	NA	NA	NA	FALSE	NA	d__Bacteria	Actinobacteriota	Actinobacteria	Micrococcales	Micrococcaceae	Nesterenkonia	NA
6fbfd966c9d4a4bfbc84f657573f4110	4.02377e-06	1	NA	NA	NA	FALSE	NA	d__Bacteria	Firmicutes	Negativicutes	Veillonellales-Selenomonadales	Veillonellaceae	Dialister	NA
6fd6d2f911d6b8c826b569ee83f1b77d	6.71047e-05	1	NA	NA	NA	FALSE	NA	d__Bacteria	Firmicutes	Clostridia	Lachnospirales	Lachnospiraceae	[Ruminococcus]_gauvreauii_group	uncultured_bacterium
7018fe17cd00a9084ddefb9be4212f73	6.72717e-06	1	NA	NA	NA	FALSE	NA	d__Archaea	Halobacterota	Methanosarcinia	Methanosarciniales	Methanosarcinaceae	Methanosarcina	NA
7038d96e326437f336913457ca7e3ef9	0.000100332	1	NA	NA	NA	FALSE	NA	d__Archaea	Halobacterota	Methanomicrobia	Methanomicrobiales	Methanomicrobiaceae	Methanoculleus	uncultured_archaeon
7054193d60c86770685446551f142f2b	1.0176e-05	1	NA	NA	NA	FALSE	NA	d__Archaea	Halobacterota	Methanomicrobia	Methanomicrobiales	Methanomicrobiaceae	Methanoculleus	NA
70593edbfdf55b921ab83e0c1fcd7085	2.25173e-05	1	NA	NA	NA	FALSE	NA	d__Bacteria	Firmicutes	Clostridia	Lachnospirales	Lachnospiraceae	[Ruminococcus]_torques_group	uncultured_organism
708b84fc369cbddc9fb3ed701870b6d8	1.36344e-05	1	NA	NA	NA	FALSE	NA	Unassigned	NA	NA	NA	NA	NA	NA
708e4b8a0ec4c6399ee9c536436f523a	4.67518e-06	1	NA	NA	NA	FALSE	NA	d__Bacteria	Firmicutes	Limnochordia	Limnochordia	Limnochordia	Hydrogenispora	uncultured_bacterium
70aa6861a91816206db8b0d9f7376ef4	0.000265979	1	NA	NA	NA	FALSE	NA	d__Archaea	Halobacterota	Methanosarcinia	Methanosarciniales	Methanosarcinaceae	Methanosarcina	NA
70acbbbbf4fa5d38f2d047ec89b5cfcb	3.57127e-05	1	NA	NA	NA	FALSE	NA	d__Bacteria	Firmicutes	Clostridia	Clostridia_UCG-014	Clostridia_UCG-014	Clostridia_UCG-014	uncultured_bacterium
70bdc158ad09f31e684b32dc7f61a05a	1.18456e-06	1	NA	NA	NA	FALSE	NA	Unassigned	NA	NA	NA	NA	NA	NA
70e09b662d9e8f409dbd20fb335fac85	7.44228e-05	1	NA	NA	NA	FALSE	NA	d__Bacteria	Firmicutes	Clostridia	Peptostreptococcales-Tissierellales	Peptostreptococcaceae	Romboutsia	Romboutsia_hominis
70f3dc16b3c3b08b683175f1cae1dc0d	2.93537e-05	1	NA	NA	NA	FALSE	NA	d__Bacteria	Firmicutes	Clostridia	Clostridiales	Clostridiaceae	Clostridium_sensu_stricto_1	uncultured_bacterium
7108d0924bec640a2aaf4f764352faf2	4.31571e-06	1	NA	NA	NA	FALSE	NA	d__Bacteria	Actinobacteriota	Actinobacteria	Pseudonocardiales	Pseudonocardiaceae	Actinomycetospora	NA
711d295d410c16a98dc0339bf5072f6d	4.46962e-06	1	NA	NA	NA	FALSE	NA	Unassigned	NA	NA	NA	NA	NA	NA
71468c52a35b28d1438ee67028e0cd53	2.03348e-05	1	NA	NA	NA	FALSE	NA	d__Bacteria	Actinobacteriota	Coriobacteriia	Coriobacteriales	Coriobacteriaceae	Collinsella	uncultured_bacterium
71718e80b7014ac40b94c8e407c8a088	8.36656e-06	1	NA	NA	NA	FALSE	NA	d__Bacteria	Firmicutes	Clostridia	Lachnospirales	Lachnospiraceae	Dorea	uncultured_organism
718e5c02d80ebc929d18cac5b7bdfb12	2.22586e-05	1	NA	NA	NA	FALSE	NA	Unassigned	NA	NA	NA	NA	NA	NA
719f19706d76ca644b37b691a57062d8	9.11693e-06	1	NA	NA	NA	FALSE	NA	d__Bacteria	Firmicutes	Limnochordia	MBA03	MBA03	MBA03	uncultured_bacterium
71b0009f8973c5836130665179ebc5c1	5.04538e-06	1	NA	NA	NA	FALSE	NA	d__Archaea	Halobacterota	Methanomicrobia	Methanomicrobiales	Methanomicrobiaceae	Methanoculleus	NA
722864b0e28961cc0d664dac257dea83	1.23624e-05	1	NA	NA	NA	FALSE	NA	d__Bacteria	Firmicutes	Clostridia	Lachnospirales	Lachnospiraceae	uncultured	uncultured_organism
724eef46aa35ce0e3dd7eca1acd48648	9.9506e-06	1	NA	NA	NA	FALSE	NA	Unassigned	NA	NA	NA	NA	NA	NA
72679b84106f4fca99b84a35d316a78e	6.0175e-05	1	NA	NA	NA	FALSE	NA	d__Bacteria	Firmicutes	Clostridia	Lachnospirales	Lachnospiraceae	Roseburia	uncultured_organism
726add24f4a3daafd93aecfd0391d0bd	5.29819e-06	1	NA	NA	NA	FALSE	NA	d__Bacteria	Firmicutes	Negativicutes	Veillonellales-Selenomonadales	Veillonellaceae	Dialister	uncultured_bacterium
7287e516b8aece643120816f8c8dcf04	5.0773e-07	1	NA	NA	NA	FALSE	NA	d__Bacteria	Firmicutes	Clostridia	Lachnospirales	Lachnospiraceae	Lachnospiraceae_NK4A136_group	uncultured_bacterium
72c219594f663a8bd89c5c17f64a04fd	1.06413e-05	1	NA	NA	NA	FALSE	NA	d__Bacteria	Firmicutes	Clostridia	Lachnospirales	Lachnospiraceae	Blautia	uncultured_bacterium
72cb2c012171a43a5bc87e933de83c95	1.95794e-05	1	NA	NA	NA	FALSE	NA	d__Bacteria	Firmicutes	Clostridia	Lachnospirales	Lachnospiraceae	NA	NA
72cb9120701cb6fb5db240e827fda51d	2.44872e-06	1	NA	NA	NA	FALSE	NA	Unassigned	NA	NA	NA	NA	NA	NA
72d89777883798622595c4474021a414	9.77715e-06	1	NA	NA	NA	FALSE	NA	Unassigned	NA	NA	NA	NA	NA	NA
72e2f8af62ae7f9e4ffd6b84ddc83b0e	2.96867e-06	1	NA	NA	NA	FALSE	NA	d__Bacteria	Firmicutes	Bacilli	Staphylococcales	Staphylococcaceae	Staphylococcus	uncultured_bacterium
72fea9aed86a55c3ddf52b0f5ba77b99	2.3254e-06	1	NA	NA	NA	FALSE	NA	d__Bacteria	Actinobacteriota	Actinobacteria	Corynebacteriales	Corynebacteriaceae	Corynebacterium	uncultured_bacterium
7304320055a502747c94cba67c6f7f4a	3.96595e-06	1	NA	NA	NA	FALSE	NA	d__Bacteria	Firmicutes	Clostridia	Lachnospirales	Lachnospiraceae	Eisenbergiella	uncultured_organism
73121ab220d77fa33af5f17687028ebc	0.000157594	1	NA	NA	NA	FALSE	NA	d__Bacteria	Firmicutes	Bacilli	Lactobacillales	Streptococcaceae	Streptococcus	uncultured_bacterium
731dc374e44bf43ea7ffac2e659846dc	2.2135e-06	1	NA	NA	NA	FALSE	NA	d__Bacteria	Actinobacteriota	Actinobacteria	Corynebacteriales	Corynebacteriaceae	Corynebacterium	uncultured_bacterium
73834ff7219f7b8c445f784a69f9297a	0.00010127	1	NA	NA	NA	FALSE	NA	d__Bacteria	Firmicutes	Clostridia	Lachnospirales	Lachnospiraceae	Lachnoclostridium	uncultured_organism
73a897a91499a7ef5e33d84692158325	3.94543e-05	1	NA	NA	NA	FALSE	NA	Unassigned	NA	NA	NA	NA	NA	NA
73b4a89a981f2120ff956027fa664834	1.41285e-05	1	NA	NA	NA	FALSE	NA	d__Bacteria	Firmicutes	Clostridia	Lachnospirales	Lachnospiraceae	NA	NA
73d6e7cfbe9521e867fe9ced29453d28	1.67374e-06	1	NA	NA	NA	FALSE	NA	d__Bacteria	Actinobacteriota	Actinobacteria	Micromonosporales	Micromonosporaceae	Micromonospora	NA
740af219763decdfb24bb561c86dc62f	2.78956e-06	1	NA	NA	NA	FALSE	NA	d__Bacteria	Actinobacteriota	Actinobacteria	Propionibacteriales	Propionibacteriaceae	Tessaracoccus	NA
748d3ec7b5ab0cb76030b84ea12df9db	8.14384e-06	1	NA	NA	NA	FALSE	NA	d__Bacteria	Actinobacteriota	Coriobacteriia	Coriobacteriales	Coriobacteriaceae	Collinsella	uncultured_bacterium
74b580857cc353d629d288ab8a1b9fc5	1.28176e-05	1	NA	NA	NA	FALSE	NA	d__Bacteria	Firmicutes	Clostridia	Lachnospirales	Lachnospiraceae	Blautia	NA
751215023b7ce66fc7edd0537f95e194	7.25347e-06	1	NA	NA	NA	FALSE	NA	d__Bacteria	Fusobacteriota	Fusobacteriia	Fusobacteriales	Fusobacteriaceae	Fusobacterium	uncultured_bacterium
7521c4d09c5996e22f64b764dcd80d02	0.00024239	1	NA	NA	NA	FALSE	NA	d__Bacteria	Firmicutes	Clostridia	Peptostreptococcales-Tissierellales	Peptostreptococcales-Tissierellales	Finegoldia	uncultured_bacterium
75301d953636d0626972c1b95c5429ac	4.47365e-05	1	NA	NA	NA	FALSE	NA	d__Bacteria	Firmicutes	Bacilli	Lactobacillales	Lactobacillaceae	Lactobacillus	Lactobacillus_delbrueckii
7585b27ac095954cda91451c04d7ba98	5.1444e-05	1	NA	NA	NA	FALSE	NA	d__Bacteria	Actinobacteriota	Coriobacteriia	Coriobacteriales	Eggerthellaceae	Slackia	uncultured_bacterium
75bb89b4c665131aa7fdd0200d4b3fd0	2.20716e-06	1	NA	NA	NA	FALSE	NA	Unassigned	NA	NA	NA	NA	NA	NA
75c00974731df00861bd4385e4f0d8d4	1.30339e-05	1	NA	NA	NA	FALSE	NA	d__Archaea	Halobacterota	Methanomicrobia	Methanomicrobiales	Methanomicrobiaceae	Methanoculleus	NA
75d73c727da97cf3aed0badd81837720	1.04447e-05	1	NA	NA	NA	FALSE	NA	d__Bacteria	Firmicutes	Bacilli	Bacillales	Bacillaceae	Bacillus	NA
75d7fa6ff171544626e1de7ac8c40144	4.26004e-06	1	NA	NA	NA	FALSE	NA	d__Bacteria	Actinobacteriota	Actinobacteria	Actinomycetales	Actinomycetaceae	Actinomyces	uncultured_bacterium
76022736cdf1ded8dda96c924e43e9f4	3.40063e-05	1	NA	NA	NA	FALSE	NA	d__Bacteria	Firmicutes	Clostridia	Peptostreptococcales-Tissierellales	Peptostreptococcaceae	Romboutsia	NA
7607bbf26e794e11e6b683941b9d677e	1.93353e-05	1	NA	NA	NA	FALSE	NA	d__Bacteria	Actinobacteriota	Coriobacteriia	Coriobacteriales	Coriobacteriaceae	Collinsella	uncultured_bacterium
764f0c68bdc66650918f969183661ea0	1.18456e-06	1	NA	NA	NA	FALSE	NA	d__Bacteria	Actinobacteriota	Actinobacteria	Propionibacteriales	Propionibacteriaceae	Cutibacterium	uncultured_bacterium
7672af62e96c472e92410255c21f4140	8.82941e-06	1	NA	NA	NA	FALSE	NA	d__Bacteria	Actinobacteriota	Actinobacteria	Micrococcales	Intrasporangiaceae	Serinicoccus	NA
767ad3d4dcb34ab074a841325a809032	2.27932e-06	1	NA	NA	NA	FALSE	NA	Unassigned	NA	NA	NA	NA	NA	NA
767e06b5a6b06907479609ded52a0c91	7.93055e-05	1	NA	NA	NA	FALSE	NA	d__Bacteria	Actinobacteriota	Coriobacteriia	Coriobacteriales	Eggerthellaceae	Adlercreutzia	NA
768ac54ba5c148537887b97f86ee095d	0.000331696	1	NA	NA	NA	FALSE	NA	d__Bacteria	Firmicutes	Clostridia	Lachnospirales	Lachnospiraceae	Lachnoclostridium	NA
76aab8c5d5c2e44abd5f55c13a1fd63e	1.51955e-05	1	NA	NA	NA	FALSE	NA	Unassigned	NA	NA	NA	NA	NA	NA
76b5c14250650496815dbb9a0541e6e1	5.43515e-07	1	NA	NA	NA	FALSE	NA	Unassigned	NA	NA	NA	NA	NA	NA
76df3f94c0fbc28111d10a7b9958adca	7.33842e-06	1	NA	NA	NA	FALSE	NA	d__Bacteria	Actinobacteriota	Coriobacteriia	Coriobacteriales	Coriobacteriaceae	Collinsella	uncultured_bacterium
76ef7467f3ec718387a9f86f67076b84	1.55465e-06	1	NA	NA	NA	FALSE	NA	d__Bacteria	Firmicutes	Bacilli	Erysipelotrichales	Erysipelatoclostridiaceae	NA	NA
770ac46dae7ad21c6c37a02da1014a4a	7.9638e-06	1	NA	NA	NA	FALSE	NA	d__Bacteria	Actinobacteriota	Actinobacteria	Propionibacteriales	Nocardioidaceae	NA	NA
7737fce228ab4e12201623550f0b67b2	1.41285e-05	1	NA	NA	NA	FALSE	NA	d__Bacteria	Firmicutes	Bacilli	RF39	RF39	RF39	uncultured_bacterium
775e4bc8dafe1367e5ab8ce5a3c4c69a	3.60823e-05	1	NA	NA	NA	FALSE	NA	d__Bacteria	Actinobacteriota	Actinobacteria	Propionibacteriales	Propionibacteriaceae	Cutibacterium	uncultured_bacterium
7772a109045ae9a8d044e8c7aa7c1614	3.26544e-05	1	NA	NA	NA	FALSE	NA	d__Bacteria	Firmicutes	Clostridia	Oscillospirales	Ruminococcaceae	Faecalibacterium	uncultured_bacterium
77870585600393f2d76385862444b76e	1.47399e-06	1	NA	NA	NA	FALSE	NA	d__Bacteria	Firmicutes	Clostridia	Oscillospirales	Oscillospiraceae	uncultured	uncultured_bacterium
779d8c8a301b40315f2dfab5846d6212	4.47215e-06	1	NA	NA	NA	FALSE	NA	d__Bacteria	Actinobacteriota	Coriobacteriia	OPB41	OPB41	OPB41	uncultured_bacterium
77a70ec0f45a896d89eb97fbd69ec780	7.32806e-06	1	NA	NA	NA	FALSE	NA	d__Bacteria	Actinobacteriota	Actinobacteria	Micrococcales	Intrasporangiaceae	Janibacter	uncultured_bacterium
77fbef0ad0b55c1bb536bd42196882c5	1.17824e-05	1	NA	NA	NA	FALSE	NA	d__Bacteria	Actinobacteriota	Actinobacteria	Micrococcales	Micrococcaceae	Micrococcus	NA
7806021706f15bf12001e0524a581d2b	2.38119e-06	1	NA	NA	NA	FALSE	NA	d__Bacteria	Firmicutes	Clostridia	Oscillospirales	Oscillospiraceae	UCG-005	uncultured_bacterium
780f90768751a25d2e5e46a01c9a877c	2.02751e-05	1	NA	NA	NA	FALSE	NA	d__Archaea	Halobacterota	Halobacteria	Halobacterales	Haloferacaceae	Halorubrum	NA
787a58893aba7aa72be8b58732018377	7.72237e-06	1	NA	NA	NA	FALSE	NA	d__Bacteria	Firmicutes	Bacilli	Lactobacillales	Lactobacillaceae	Lactobacillus	NA
789009153e2e3a3f4925bff9051d197d	4.14596e-06	1	NA	NA	NA	FALSE	NA	d__Bacteria	Actinobacteriota	Actinobacteria	Corynebacteriales	Corynebacteriaceae	Corynebacterium	uncultured_bacterium
789ecd68043041695d30154eb56554d0	7.57453e-06	1	NA	NA	NA	FALSE	NA	d__Bacteria	Actinobacteriota	Actinobacteria	Bifidobacteriales	Bifidobacteriaceae	Scardovia	NA
78a0d2165530a9f2de4346d1bf8e4132	5.09092e-07	1	NA	NA	NA	FALSE	NA	d__Bacteria	Firmicutes	Clostridia	Lachnospirales	Lachnospiraceae	Coprococcus	uncultured_bacterium
78af55caf03655a46737a7f27d897fa4	2.6021e-05	1	NA	NA	NA	FALSE	NA	d__Bacteria	Actinobacteriota	Actinobacteria	Propionibacteriales	Propionibacteriaceae	Cutibacterium	uncultured_bacterium
78be3a447007d82c335a537b3f042c00	1.22072e-05	1	NA	NA	NA	FALSE	NA	d__Bacteria	Firmicutes	Clostridia	Lachnospirales	Lachnospiraceae	Lachnospiraceae_ND3007_group	uncultured_bacterium
78d196af1f204e474649ddabe3bddb92	5.4508e-05	1	NA	NA	NA	FALSE	NA	Unassigned	NA	NA	NA	NA	NA	NA
78f6a19aa6e042cfc325a21e87dc9cba	1.98297e-06	1	NA	NA	NA	FALSE	NA	d__Bacteria	Firmicutes	Clostridia	Christensenellales	Christensenellaceae	Christensenellaceae_R-7_group	uncultured_bacterium
7929b808a0f9ff9313131eaa9fa16e04	7.92271e-06	1	NA	NA	NA	FALSE	NA	d__Bacteria	Actinobacteriota	Actinobacteria	Corynebacteriales	Nocardiaceae	Rhodococcus	NA
7938fa369f30b9f3fa613a67011d5f93	4.35061e-05	1	NA	NA	NA	FALSE	NA	d__Bacteria	Firmicutes	Bacilli	Lactobacillales	Lactobacillaceae	Lactobacillus	Lactobacillus_delbrueckii
794168238ed1d03d5c8c4c09a1efbb43	4.89744e-06	1	NA	NA	NA	FALSE	NA	Unassigned	NA	NA	NA	NA	NA	NA
7945257a0b40335433c7e7923bd94dd9	1.29849e-05	1	NA	NA	NA	FALSE	NA	d__Bacteria	Firmicutes	Bacilli	Lactobacillales	Carnobacteriaceae	NA	NA
796da54066a5ec375182d8d14dc10760	3.07413e-05	1	NA	NA	NA	FALSE	NA	d__Bacteria	Firmicutes	Clostridia	Clostridiales	Clostridiaceae	Clostridium_sensu_stricto_1	uncultured_organism
79765a6721cb0e690f34ceebfb0fd17f	4.25628e-05	1	NA	NA	NA	FALSE	NA	d__Bacteria	Firmicutes	Clostridia	Oscillospirales	Oscillospiraceae	uncultured	uncultured_bacterium
797f6d0a527d6ac9481ff914bfc2cebe	0.000236115	1	NA	NA	NA	FALSE	NA	d__Bacteria	Actinobacteriota	Coriobacteriia	Coriobacteriales	Eggerthellaceae	Slackia	uncultured_bacterium
7992a18d257f031060764c94ddd74c36	2.7031e-06	1	NA	NA	NA	FALSE	NA	d__Archaea	Halobacterota	Methanosarcinia	Methanosarciniales	Methanosarcinaceae	Methanosarcina	NA
79a6bb7a833b17ab67cbebcda47aaf38	0.000135861	1	NA	NA	NA	FALSE	NA	d__Bacteria	Firmicutes	Bacilli	Lactobacillales	Enterococcaceae	Enterococcus	NA
79b070b605ebd2cc23831dab7aa557dd	3.44778e-05	1	NA	NA	NA	FALSE	NA	Unassigned	NA	NA	NA	NA	NA	NA
79b5bcd9562d97d9687a91c477149628	7.87543e-06	1	NA	NA	NA	FALSE	NA	d__Bacteria	Firmicutes	Bacilli	Erysipelotrichales	Erysipelotrichaceae	Holdemanella	uncultured_bacterium
79bf61c13622b42fd3939afa51f2c548	1.42343e-05	1	NA	NA	NA	FALSE	NA	d__Bacteria	Firmicutes	Clostridia	Oscillospirales	Ruminococcaceae	Incertae_Sedis	NA
79cb58f904eb5d7296a656fb0f54d93f	3.68498e-07	1	NA	NA	NA	FALSE	NA	d__Bacteria	Firmicutes	Clostridia	Oscillospirales	Oscillospiraceae	NA	NA
79d11a2d4244eda2ce02c1587e75f58d	2.45662e-06	1	NA	NA	NA	FALSE	NA	d__Bacteria	Firmicutes	Clostridia	Oscillospirales	Oscillospiraceae	uncultured	uncultured_bacterium
79e44140aed80d3bc02c26b2dfe64304	3.44011e-06	1	NA	NA	NA	FALSE	NA	d__Bacteria	Actinobacteriota	Coriobacteriia	Coriobacteriales	Coriobacteriales_Incertae_Sedis	uncultured	NA
79eaae1c9e48dac0651087788c649953	1.46021e-05	1	NA	NA	NA	FALSE	NA	d__Bacteria	Fusobacteriota	Fusobacteriia	Fusobacteriales	Leptotrichiaceae	Leptotrichia	uncultured_bacterium
79fb0fbe9bc4bd0ac10425c081e686ec	1.98297e-06	1	NA	NA	NA	FALSE	NA	d__Bacteria	Firmicutes	Clostridia	Lachnospirales	Lachnospiraceae	Lachnospiraceae_NK4A136_group	uncultured_bacterium
7a1767d479ed8c62815ef6374a867699	7.21346e-06	1	NA	NA	NA	FALSE	NA	d__Bacteria	Actinobacteriota	Actinobacteria	Bifidobacteriales	Bifidobacteriaceae	Bifidobacterium	NA
7a454fe6fa86e4c1aee37566f2ade366	9.72769e-06	1	NA	NA	NA	FALSE	NA	d__Bacteria	Actinobacteriota	Actinobacteria	Corynebacteriales	Corynebacteriaceae	Corynebacterium	uncultured_bacterium
7a7df964a23116625bf0383a987f8f03	5.90534e-06	1	NA	NA	NA	FALSE	NA	d__Bacteria	Firmicutes	Negativicutes	Veillonellales-Selenomonadales	Selenomonadaceae	uncultured	uncultured_rumen
7a89a3089fea73da8be4acb8f2f982e7	1.25017e-05	1	NA	NA	NA	FALSE	NA	d__Bacteria	Firmicutes	Limnochordia	Limnochordia	Limnochordia	Hydrogenispora	uncultured_bacterium
7a8bb5e309f4061b00fdfd6f4847c424	2.85743e-05	1	NA	NA	NA	FALSE	NA	d__Bacteria	Firmicutes	Clostridia	Lachnospirales	Lachnospiraceae	Catonella	uncultured_bacterium
7aad36f6b6ebab9b776591d9a5d8441b	1.90857e-05	1	NA	NA	NA	FALSE	NA	d__Bacteria	Firmicutes	Clostridia	Peptostreptococcales-Tissierellales	Peptostreptococcaceae	Romboutsia	NA
7ac878c70b77028807317fd8dcfb541d	9.81098e-05	1	NA	NA	NA	FALSE	NA	d__Bacteria	Firmicutes	Clostridia	Peptostreptococcales-Tissierellales	Peptostreptococcales-Tissierellales	Anaerococcus	uncultured_bacterium
7acdeca69e9537946b7243a668fe967a	3.74136e-06	1	NA	NA	NA	FALSE	NA	d__Bacteria	Firmicutes	Syntrophomonadia	Syntrophomonadales	Syntrophomonadaceae	uncultured	NA
7acf5db180426e703dee2d31851987bd	3.31648e-06	1	NA	NA	NA	FALSE	NA	Unassigned	NA	NA	NA	NA	NA	NA
7af1cfe253b7e510f1c697c1f10b69ac	0.000604039	1	NA	NA	NA	FALSE	NA	Unassigned	NA	NA	NA	NA	NA	NA
7af43d6f197caa9365cf6970a564a921	3.95179e-06	1	NA	NA	NA	FALSE	NA	Unassigned	NA	NA	NA	NA	NA	NA
7b30fa8c1a6d31e3d106739449c46202	2.02092e-05	1	NA	NA	NA	FALSE	NA	d__Bacteria	Actinobacteriota	Actinobacteria	Bifidobacteriales	Bifidobacteriaceae	Bifidobacterium	Bifidobacterium_longum
7b3656f8b2d9758be9a81045447522c7	4.96679e-05	1	NA	NA	NA	FALSE	NA	d__Bacteria	Firmicutes	Clostridia	Lachnospirales	Lachnospiraceae	Lachnoclostridium	NA
7b3a1efe905f7aeefd79c8383288833c	1.3315e-05	1	NA	NA	NA	FALSE	NA	d__Bacteria	Actinobacteriota	Coriobacteriia	Coriobacteriales	uncultured	uncultured	uncultured_bacterium
7b7a1cff3a27c7d8329e6ad3a17d2982	2.1651e-05	1	NA	NA	NA	FALSE	NA	Unassigned	NA	NA	NA	NA	NA	NA
7b89a44f13badf4035ab02f2c72f6d4f	2.36214e-05	1	NA	NA	NA	FALSE	NA	d__Bacteria	Halanaerobiaeota	Halanaerobiia	Halanaerobiales	Halanaerobiaceae	Halocella	uncultured_bacterium
7b967d220ab54aec48b211546e4432eb	4.08352e-05	1	NA	NA	NA	FALSE	NA	d__Bacteria	Firmicutes	Clostridia	Oscillospirales	Ruminococcaceae	NA	NA
7b9708e189017663636720c1d2467767	4.18098e-05	1	NA	NA	NA	FALSE	NA	d__Bacteria	Actinobacteriota	Coriobacteriia	Coriobacteriales	Coriobacteriaceae	Collinsella	uncultured_bacterium
7ba2ada3f0ac27a6331d65277ce51808	1.18747e-05	1	NA	NA	NA	FALSE	NA	d__Bacteria	Firmicutes	Clostridia	Clostridiales	Clostridiaceae	Clostridium_sensu_stricto_1	Clostridium_perfringens
7bb6c18c832d9cb82a8655cd7328c3e8	2.22208e-05	1	NA	NA	NA	FALSE	NA	d__Archaea	Halobacterota	Methanomicrobia	Methanomicrobiales	Methanomicrobiaceae	Methanoculleus	NA
7bcd1a6f81ce98fa4367154853713f8f	1.03711e-05	1	NA	NA	NA	FALSE	NA	d__Bacteria	Actinobacteriota	Coriobacteriia	Coriobacteriales	Coriobacteriaceae	Collinsella	uncultured_bacterium
7bcd458bcb0be2f00a32d04d1e175b88	2.82708e-06	1	NA	NA	NA	FALSE	NA	Unassigned	NA	NA	NA	NA	NA	NA
7c074d9873fb41b22dd4f019540744f4	1.58638e-06	1	NA	NA	NA	FALSE	NA	d__Bacteria	Actinobacteriota	Actinobacteria	Actinomycetales	Actinomycetaceae	Actinomyces	NA
7c2508379fbfe14a7afa4a395e2d33d4	3.26109e-07	1	NA	NA	NA	FALSE	NA	d__Bacteria	Firmicutes	Clostridia	Christensenellales	Christensenellaceae	Christensenellaceae_R-7_group	uncultured_bacterium
7c40c3f47ab2eff0dedcb61a1c4ea356	4.23676e-05	1	NA	NA	NA	FALSE	NA	d__Archaea	Halobacterota	Methanomicrobia	Methanomicrobiales	Methanomicrobiaceae	Methanoculleus	NA
7c506d6f6f15212a40bd151753532d59	3.24765e-06	1	NA	NA	NA	FALSE	NA	d__Bacteria	Thermotogota	Thermotogae	Petrotogales	Petrotogaceae	Defluviitoga	NA
7c6b3fb5c4fb1ac82468b7be31739390	1.10379e-05	1	NA	NA	NA	FALSE	NA	d__Bacteria	Firmicutes	Clostridia	Oscillospirales	Oscillospiraceae	UCG-005	uncultured_bacterium
7c6cc7c38ae6776fb6116f53114ec703	4.50516e-06	1	NA	NA	NA	FALSE	NA	Unassigned	NA	NA	NA	NA	NA	NA
7c8cd4b6f39799d8d862a097e473af9b	1.61746e-05	1	NA	NA	NA	FALSE	NA	d__Bacteria	Firmicutes	Clostridia	Peptostreptococcales-Tissierellales	Peptostreptococcaceae	Terrisporobacter	NA
7cb2b26a727f45b5fe164d4685e5420d	0.000148236	1	NA	NA	NA	FALSE	NA	d__Bacteria	Firmicutes	Clostridia	Peptostreptococcales-Tissierellales	Peptostreptococcaceae	Romboutsia	NA
7d2ca07fa8f4820a02447dd52a0edc9c	1.05022e-05	1	NA	NA	NA	FALSE	NA	d__Bacteria	Actinobacteriota	Acidimicrobiia	Microtrichales	Ilumatobacteraceae	uncultured	uncultured_bacterium
7d38dd4a0edf076ad4de085a55b80e92	8.57052e-06	1	NA	NA	NA	FALSE	NA	d__Bacteria	Firmicutes	Clostridia	Lachnospirales	Defluviitaleaceae	Defluviitalea	NA
7d7531facfc865c1b85ac094ab5e0af4	1.37914e-05	1	NA	NA	NA	FALSE	NA	d__Bacteria	Actinobacteriota	Actinobacteria	Actinomycetales	Actinomycetaceae	Actinomyces	uncultured_bacterium
7da3068e4f12f5e11c0e3ff8f8f740e9	8.96956e-06	1	NA	NA	NA	FALSE	NA	Unassigned	NA	NA	NA	NA	NA	NA
7db32491c88f3093a5a75e1753050972	1.18456e-05	1	NA	NA	NA	FALSE	NA	d__Archaea	Halobacterota	Methanosarcinia	Methanosarciniales	Methanosarcinaceae	Methanosarcina	NA
7db75dd8abdea2522ce27eaaba295f4a	1.52591e-06	1	NA	NA	NA	FALSE	NA	d__Bacteria	Firmicutes	Clostridia	Peptostreptococcales-Tissierellales	Anaerovoracaceae	Family_XIII_AD3011_group	uncultured_bacterium
7dd15a169e82dd7b6c000ea1fa48fd1a	8.43998e-06	1	NA	NA	NA	FALSE	NA	d__Bacteria	Firmicutes	Clostridia	Lachnospirales	Lachnospiraceae	Lachnoanaerobaculum	uncultured_bacterium
7df14aa18d4f9c22d7b1761418a6deff	8.32806e-06	1	NA	NA	NA	FALSE	NA	d__Bacteria	Actinobacteriota	Actinobacteria	Micrococcales	Micrococcaceae	Rothia	uncultured_bacterium
7df517ad67a5cab013ad06509ab03121	3.09148e-06	1	NA	NA	NA	FALSE	NA	d__Bacteria	Firmicutes	Clostridia	Christensenellales	Christensenellaceae	Christensenellaceae_R-7_group	NA
7df7ef8ec91e38190b43b213760108b6	2.0134e-05	1	NA	NA	NA	FALSE	NA	d__Archaea	Halobacterota	Methanosarcinia	Methanosarciniales	Methanosarcinaceae	Methanosarcina	NA
7e00140418dbee49406ce929288a019c	1.47315e-05	1	NA	NA	NA	FALSE	NA	d__Bacteria	Firmicutes	Clostridia	Oscillospirales	Oscillospiraceae	NA	NA
7e0da8f331d7b609d00adf6aad8baf27	5.85671e-06	1	NA	NA	NA	FALSE	NA	d__Bacteria	Firmicutes	Incertae_Sedis	DTU014	DTU014	DTU014	uncultured_bacterium
7e14e6246c305cf66bc223ab29a6c9e5	5.21963e-06	1	NA	NA	NA	FALSE	NA	d__Bacteria	Firmicutes	Clostridia	Clostridiales	Clostridiaceae	Clostridium_sensu_stricto_1	NA
7e411d8bca4a10903b4341a17383ac8a	2.92545e-06	1	NA	NA	NA	FALSE	NA	d__Bacteria	Firmicutes	Clostridia	Lachnospirales	Lachnospiraceae	Blautia	uncultured_bacterium
7e912979f787fce20e86113d4c97c243	2.3385e-05	1	NA	NA	NA	FALSE	NA	d__Bacteria	Firmicutes	Bacilli	Lactobacillales	Streptococcaceae	Streptococcus	uncultured_bacterium
7e930bfdb6954fc4755ed7ef7a60d952	3.78892e-06	1	NA	NA	NA	FALSE	NA	Unassigned	NA	NA	NA	NA	NA	NA
7eb78eb491a22efe4b0cbb913c1a6f10	2.9614e-06	1	NA	NA	NA	FALSE	NA	d__Bacteria	Actinobacteriota	Actinobacteria	Propionibacteriales	Nocardioidaceae	Nocardioides	Nocardioides_sp.
7f06b7103e0ef876234d4ae5fa71ddff	7.05746e-05	1	NA	NA	NA	FALSE	NA	d__Bacteria	Firmicutes	Clostridia	Lachnospirales	Lachnospiraceae	Blautia	uncultured_bacterium
7f0a490542885c4d531f2f1a27ee8d1f	0.000149004	1	NA	NA	NA	FALSE	NA	d__Bacteria	Firmicutes	Negativicutes	Acidaminococcales	Acidaminococcaceae	Phascolarctobacterium	uncultured_organism
7f19c4953262fdf25a7493b56db292a0	3.64845e-05	1	NA	NA	NA	FALSE	NA	d__Archaea	Halobacterota	Methanomicrobia	Methanomicrobiales	Methanomicrobiaceae	Methanoculleus	NA
7f231fca1b980c1cec05fcdd238ca174	3.23879e-06	1	NA	NA	NA	FALSE	NA	d__Bacteria	Firmicutes	Clostridia	Christensenellales	Christensenellaceae	Christensenellaceae_R-7_group	uncultured_bacterium
7f35e1d56415d63b7b009fae0087709f	4.8597e-05	1	NA	NA	NA	FALSE	NA	d__Bacteria	Actinobacteriota	Actinobacteria	Propionibacteriales	Propionibacteriaceae	Cutibacterium	uncultured_bacterium
7f4494aaf5948e07cbbe9162aca1f443	5.15573e-06	1	NA	NA	NA	FALSE	NA	d__Bacteria	Firmicutes	Clostridia	Christensenellales	Christensenellaceae	Christensenellaceae_R-7_group	uncultured_bacterium
7f4ceb635a38b7b17a1474cc7c3c0510	1.72618e-05	1	NA	NA	NA	FALSE	NA	d__Archaea	Halobacterota	Methanomicrobia	Methanomicrobiales	Methanomicrobiaceae	Methanoculleus	NA
7fa96ccc4fb7fa3518e81eff5ea79ff6	3.86923e-06	1	NA	NA	NA	FALSE	NA	d__Bacteria	Firmicutes	Clostridia	Lachnospirales	Lachnospiraceae	Agathobacter	uncultured_organism
7fae5971c0c393fc0c1400bbb1eef08c	1.7716e-05	1	NA	NA	NA	FALSE	NA	d__Bacteria	Actinobacteriota	Actinobacteria	Micrococcales	Intrasporangiaceae	Terrabacter	NA
7fba732dfd7f762b87123d0632c97b2f	6.94714e-05	1	NA	NA	NA	FALSE	NA	d__Bacteria	Actinobacteriota	Coriobacteriia	Coriobacteriales	Coriobacteriaceae	Collinsella	uncultured_bacterium
7fbdd4bce2f7f9cfa9c71ceef9529a2c	7.91705e-06	1	NA	NA	NA	FALSE	NA	d__Bacteria	Actinobacteriota	Coriobacteriia	Coriobacteriales	Coriobacteriales_Incertae_Sedis	uncultured	NA
7fc35eaf93a69f10d619dce51e918925	1.68286e-05	1	NA	NA	NA	FALSE	NA	d__Archaea	Halobacterota	Methanomicrobia	Methanomicrobiales	Methanomicrobiaceae	Methanoculleus	NA
7fca778fc4015e90864613bb418051e1	9.81045e-07	1	NA	NA	NA	FALSE	NA	d__Bacteria	Actinobacteriota	Actinobacteria	Corynebacteriales	Nocardiaceae	Rhodococcus	NA
7fceb0c7deba49ce2de1b7dc712101c5	1.05438e-05	1	NA	NA	NA	FALSE	NA	d__Bacteria	Firmicutes	Limnochordia	Limnochordia	Limnochordia	Hydrogenispora	uncultured_bacterium
7fdb337f7e50265c75014793c670a84b	1.54672e-05	1	NA	NA	NA	FALSE	NA	d__Bacteria	Firmicutes	Clostridia	Oscillospirales	Ruminococcaceae	NA	NA
7fdc6894b6a68b5be01f6035b3767ff1	8.5598e-06	1	NA	NA	NA	FALSE	NA	Unassigned	NA	NA	NA	NA	NA	NA
7fe15c13b95f7962c84aa1c815aa41f4	7.56851e-05	1	NA	NA	NA	FALSE	NA	d__Archaea	Euryarchaeota	Methanobacteria	Methanobacteriales	Methanothermobacteriaceae	Methanothermobacter	NA
802bd740d17eafe3dcbeaefc8f23d997	0.000149879	1	NA	NA	NA	FALSE	NA	d__Bacteria	Firmicutes	Bacilli	Lactobacillales	Streptococcaceae	Streptococcus	NA
8048a622b7f7199cfe8f2ba00586e54f	2.49841e-05	1	NA	NA	NA	FALSE	NA	Unassigned	NA	NA	NA	NA	NA	NA
805215c0f47ddbd924251a3638144019	8.32806e-06	1	NA	NA	NA	FALSE	NA	d__Bacteria	Firmicutes	Bacilli	Bacillales	Bacillaceae	Bacillus	NA
80670c2220320407680f0ed833e8e091	0.000111522	1	NA	NA	NA	FALSE	NA	d__Bacteria	Actinobacteriota	Actinobacteria	Corynebacteriales	Corynebacteriaceae	Corynebacterium	uncultured_bacterium
8072c523ff4066b57cd36e3d8cbe926b	6.13856e-05	1	NA	NA	NA	FALSE	NA	d__Archaea	Euryarchaeota	Methanobacteria	Methanobacteriales	Methanobacteriaceae	Methanosphaera	uncultured_archaeon
8073d5c3e95b86e62ec177418c3fc8e4	3.60673e-06	1	NA	NA	NA	FALSE	NA	d__Bacteria	Firmicutes	Clostridia	Peptostreptococcales-Tissierellales	Anaerovoracaceae	[Eubacterium]_brachy_group	uncultured_bacterium
808aa3154ca97d764b67fdd68656a09d	9.3967e-06	1	NA	NA	NA	FALSE	NA	d__Archaea	Halobacterota	Methanomicrobia	Methanomicrobiales	Methanomicrobiaceae	Methanoculleus	NA
808bb1d3a3707834daf8a5aaf354d3b7	3.14888e-05	1	NA	NA	NA	FALSE	NA	d__Bacteria	Actinobacteriota	Actinobacteria	Corynebacteriales	Corynebacteriaceae	Corynebacterium	NA
80a35333d87758a9ed67e8ed3da74946	1.07258e-06	1	NA	NA	NA	FALSE	NA	d__Bacteria	Firmicutes	Clostridia	Lachnospirales	Lachnospiraceae	Lachnoanaerobaculum	uncultured_bacterium
80acfab265d417cccae75af85f1b15e5	4.61119e-06	1	NA	NA	NA	FALSE	NA	Unassigned	NA	NA	NA	NA	NA	NA
80e19c9cddd7b82eb9050ccb8041eeb2	2.20758e-05	1	NA	NA	NA	FALSE	NA	d__Bacteria	Firmicutes	Clostridia	Lachnospirales	Lachnospiraceae	[Eubacterium]_ruminantium_group	uncultured_bacterium
80e272a6ffd23b8278066f8fe982d849	5.29819e-06	1	NA	NA	NA	FALSE	NA	d__Bacteria	Firmicutes	Clostridia	Christensenellales	Christensenellaceae	Christensenellaceae_R-7_group	uncultured_bacterium
80f30fcb4a1c386f9519b036b144a628	6.03566e-06	1	NA	NA	NA	FALSE	NA	Unassigned	NA	NA	NA	NA	NA	NA
810b4e1473df343c49eddecce07b6ebb	1.74405e-06	1	NA	NA	NA	FALSE	NA	d__Bacteria	Actinobacteriota	Actinobacteria	Micrococcales	Microbacteriaceae	NA	NA
812e916305f9924c965b634efab470a2	7.72721e-05	1	NA	NA	NA	FALSE	NA	d__Bacteria	Firmicutes	Clostridia	Oscillospirales	Ruminococcaceae	Incertae_Sedis	uncultured_bacterium
81467bd2195c4b2842d0ca7eab81d085	6.90578e-07	1	NA	NA	NA	FALSE	NA	d__Bacteria	Actinobacteriota	Actinobacteria	Micrococcales	Micrococcaceae	Rothia	NA
815a5bb472b148bae19a411a3a40d464	1.52591e-06	1	NA	NA	NA	FALSE	NA	d__Bacteria	Firmicutes	Clostridia	Oscillospirales	Oscillospiraceae	Colidextribacter	uncultured_bacterium
816a1918460292aaa2bb65cecc21b537	2.35629e-05	1	NA	NA	NA	FALSE	NA	d__Bacteria	Firmicutes	Clostridia	Peptostreptococcales-Tissierellales	Peptostreptococcales-Tissierellales	Anaerococcus	uncultured_bacterium
8180584f2a9db2de141bc69ae46022e6	1.3102e-05	1	NA	NA	NA	FALSE	NA	d__Bacteria	Firmicutes	Clostridia	Lachnospirales	Lachnospiraceae	Blautia	uncultured_organism
8190e544433cf143d5cfcfb0df267723	2.85684e-06	1	NA	NA	NA	FALSE	NA	Unassigned	NA	NA	NA	NA	NA	NA
81a8a8ed92087846180c36b62c85e285	7.2057e-06	1	NA	NA	NA	FALSE	NA	d__Bacteria	Actinobacteriota	Actinobacteria	Actinomycetales	Actinomycetaceae	Mobiluncus	Mobiluncus_curtisii
81bbe064b89b2fdf710fd32adf63d159	5.26293e-05	1	NA	NA	NA	FALSE	NA	d__Archaea	Halobacterota	Methanomicrobia	Methanomicrobiales	Methanomicrobiaceae	Methanoculleus	NA
81c8d556534d2f2ef6bea2486f2e9198	4.40044e-05	1	NA	NA	NA	FALSE	NA	d__Bacteria	Firmicutes	Clostridia	Peptostreptococcales-Tissierellales	Peptostreptococcales-Tissierellales	Parvimonas	uncultured_bacterium
81cdd983992ff7ea29d6e83cc5e3ff2b	1.49735e-05	1	NA	NA	NA	FALSE	NA	d__Archaea	Halobacterota	Methanomicrobia	Methanomicrobiales	Methanomicrobiaceae	Methanoculleus	NA
81d9dceead130d6f9185e131a79fa4fa	1.43944e-05	1	NA	NA	NA	FALSE	NA	d__Bacteria	Actinobacteriota	Actinobacteria	Corynebacteriales	Nocardiaceae	Rhodococcus	Rhodococcus_erythropolis
820ace4d90af820fea24dfb14f5ecaf0	5.75785e-06	1	NA	NA	NA	FALSE	NA	d__Bacteria	Firmicutes	Clostridia	Lachnospirales	Lachnospiraceae	Lachnospiraceae_FCS020_group	uncultured_bacterium
826174ac6104c9f668a31cecdd359658	0.000127322	1	NA	NA	NA	FALSE	NA	d__Bacteria	Firmicutes	Clostridia	Oscillospirales	Ruminococcaceae	Subdoligranulum	NA
828ea423dcbb3fe0f9304f5b754f049c	5.98533e-05	1	NA	NA	NA	FALSE	NA	d__Bacteria	Firmicutes	Clostridia	Oscillospirales	Ruminococcaceae	Faecalibacterium	uncultured_organism
8293b84ada194eb26effb6d0498ff082	2.47339e-06	1	NA	NA	NA	FALSE	NA	d__Bacteria	Actinobacteriota	Coriobacteriia	Coriobacteriales	Eggerthellaceae	NA	NA
82ab1c7320009f3a5dcf473e5d184b36	1.59167e-05	1	NA	NA	NA	FALSE	NA	Unassigned	NA	NA	NA	NA	NA	NA
82b6d750eec174fcfae69d03abae5d4f	2.15816e-05	1	NA	NA	NA	FALSE	NA	d__Archaea	Halobacterota	Methanomicrobia	Methanomicrobiales	Methanomicrobiaceae	Methanoculleus	NA
82b971f8af4b61252c043d407a83f081	2.9456e-06	1	NA	NA	NA	FALSE	NA	Unassigned	NA	NA	NA	NA	NA	NA
82bde4207fe8324033e167ed2c1770ff	1.69638e-05	1	NA	NA	NA	FALSE	NA	Unassigned	NA	NA	NA	NA	NA	NA
82f6fd56fe28d3b654fe04d5915933c9	6.19859e-05	1	NA	NA	NA	FALSE	NA	d__Bacteria	Actinobacteriota	Actinobacteria	Actinomycetales	Actinomycetaceae	Actinomyces	NA
8350a1838bb07ef0e50d70c4e83f71f1	2.14608e-05	1	NA	NA	NA	FALSE	NA	d__Bacteria	Actinobacteriota	Actinobacteria	Micrococcales	Micrococcaceae	Kocuria	NA
836239ede6fff1f2e4ea02739f8d24ae	3.26496e-06	1	NA	NA	NA	FALSE	NA	Unassigned	NA	NA	NA	NA	NA	NA
837377e4a781da5dd116c18201675e5f	8.94429e-06	1	NA	NA	NA	FALSE	NA	d__Bacteria	Firmicutes	Clostridia	Clostridiales	Clostridiaceae	Clostridium_sensu_stricto_1	Clostridium_perfringens
8390bde0061879d4866d6b2a8023509b	2.46691e-05	1	NA	NA	NA	FALSE	NA	d__Archaea	Halobacterota	Methanomicrobia	Methanomicrobiales	Methanomicrobiaceae	Methanoculleus	NA
83a895574b5c14530d94795d7e18eeea	4.22009e-05	1	NA	NA	NA	FALSE	NA	d__Bacteria	Actinobacteriota	Coriobacteriia	Coriobacteriales	Eggerthellaceae	Adlercreutzia	NA
83b69fccc6a0f0a05cf15f5bd758ff90	3.51754e-05	1	NA	NA	NA	FALSE	NA	d__Bacteria	Firmicutes	Clostridia	Oscillospirales	Ruminococcaceae	Subdoligranulum	uncultured_bacterium
83e9feb9d0caed3d409a8081e30e5c21	1.18978e-06	1	NA	NA	NA	FALSE	NA	d__Bacteria	Actinobacteriota	Actinobacteria	Pseudonocardiales	Pseudonocardiaceae	Saccharopolyspora	Saccharopolyspora_sp.
83fb885e969164fccdfb2fa48a53e95e	1.72916e-05	1	NA	NA	NA	FALSE	NA	d__Bacteria	Actinobacteriota	Actinobacteria	Corynebacteriales	Corynebacteriaceae	Corynebacterium	uncultured_bacterium
840f1c0d04711110118e82d585eeb809	2.71757e-06	1	NA	NA	NA	FALSE	NA	d__Bacteria	Firmicutes	Clostridia	Oscillospirales	Oscillospiraceae	UCG-002	uncultured_bacterium
843a97cdb3c9a1297b180df156fb2bb0	8.10696e-06	1	NA	NA	NA	FALSE	NA	d__Bacteria	Firmicutes	Clostridia	Lachnospirales	Lachnospiraceae	NA	NA
843d117aa4f2eed13e6590bc30c486fc	1.64989e-05	1	NA	NA	NA	FALSE	NA	d__Archaea	Halobacterota	Methanosarcinia	Methanosarciniales	Methanosarcinaceae	Methanosarcina	NA
843ed53c13a6d8984f6d40d93d2c8f03	7.19732e-07	1	NA	NA	NA	FALSE	NA	d__Bacteria	Firmicutes	Bacilli	Lactobacillales	Lactobacillaceae	Lactobacillus	uncultured_bacterium
844d5dcedd1ccc095150c3574198cfc4	2.32818e-05	1	NA	NA	NA	FALSE	NA	Unassigned	NA	NA	NA	NA	NA	NA
849e249bc519c1eea5c27bf599571e20	9.92259e-06	1	NA	NA	NA	FALSE	NA	d__Bacteria	Firmicutes	Clostridia	Peptostreptococcales-Tissierellales	Peptostreptococcales-Tissierellales	Anaerococcus	uncultured_bacterium
84d997bb8c695e338028f6bef3ed567f	4.43479e-05	1	NA	NA	NA	FALSE	NA	Unassigned	NA	NA	NA	NA	NA	NA
84f6d2aedf7537443495fa49d823f030	1.17415e-05	1	NA	NA	NA	FALSE	NA	d__Bacteria	Actinobacteriota	Actinobacteria	Actinomycetales	Actinomycetaceae	Varibaculum	NA
85224fb1cc5624350c0e59f84acefbaa	1.04361e-05	1	NA	NA	NA	FALSE	NA	d__Bacteria	Cyanobacteria	Cyanobacteriia	Chloroplast	Chloroplast	Chloroplast	NA
852bd996a8c018469415d1201e2014f8	1.34229e-05	1	NA	NA	NA	FALSE	NA	d__Bacteria	Firmicutes	Clostridia	Clostridiales	Clostridiaceae	Clostridium_sensu_stricto_1	NA
8530ce138f0edeaacbbcf600fed0278d	1.92264e-05	1	NA	NA	NA	FALSE	NA	d__Bacteria	Firmicutes	Clostridia	Lachnospirales	Lachnospiraceae	Lachnoclostridium	uncultured_organism
854ae280f42a545d3b61c24cbb6a705e	1.51491e-05	1	NA	NA	NA	FALSE	NA	d__Bacteria	Firmicutes	Clostridia	Lachnospirales	Lachnospiraceae	NA	NA
855b8d4b8526939a402ad268ef7d07da	3.09061e-06	1	NA	NA	NA	FALSE	NA	d__Bacteria	Firmicutes	Clostridia	Oscillospirales	Oscillospiraceae	UCG-005	NA
8577c878eabbe2d67d77565b7c9720d7	3.08174e-05	1	NA	NA	NA	FALSE	NA	d__Bacteria	Firmicutes	Bacilli	Erysipelotrichales	Erysipelatoclostridiaceae	Catenibacterium	uncultured_bacterium
857eb06c5e9c0d26bd3587491dcbddce	1.22965e-05	1	NA	NA	NA	FALSE	NA	d__Bacteria	Firmicutes	Limnochordia	Limnochordia	Limnochordia	Hydrogenispora	uncultured_Clostridia
858242a9a2e1f7fe207f8360f4da6911	8.9266e-06	1	NA	NA	NA	FALSE	NA	d__Bacteria	Firmicutes	Bacilli	Lactobacillales	Streptococcaceae	Streptococcus	NA
85a8677b1dc613ad3f94013d95c8b455	4.66621e-06	1	NA	NA	NA	FALSE	NA	d__Bacteria	Firmicutes	Limnochordia	Limnochordia	Limnochordia	Hydrogenispora	uncultured_bacterium
85c07a2aa2fd621520dafd365ed8a271	3.13223e-06	1	NA	NA	NA	FALSE	NA	d__Bacteria	Actinobacteriota	Coriobacteriia	Coriobacteriales	Coriobacteriaceae	Collinsella	uncultured_bacterium
8600739bef950c47a753cb69e9055275	5.43515e-07	1	NA	NA	NA	FALSE	NA	d__Bacteria	Firmicutes	Clostridia	Monoglobales	Monoglobaceae	Monoglobus	uncultured_bacterium
862e1513e08fdf5f285f016d3900e8ac	0.000122296	1	NA	NA	NA	FALSE	NA	d__Bacteria	Actinobacteriota	Actinobacteria	Bifidobacteriales	Bifidobacteriaceae	Bifidobacterium	Bifidobacterium_bifidum
864bce9dbd8438c9c057e34ec40f28b8	4.59496e-05	1	NA	NA	NA	FALSE	NA	d__Bacteria	Actinobacteriota	Actinobacteria	Micrococcales	Micrococcaceae	Kocuria	NA
8680761abbae30a46abc775975ad3640	2.15153e-05	1	NA	NA	NA	FALSE	NA	d__Bacteria	Firmicutes	Bacilli	Lactobacillales	Streptococcaceae	Streptococcus	NA
8694aeef447c66fab23bbd8efbc46b33	2.87893e-06	1	NA	NA	NA	FALSE	NA	d__Bacteria	Firmicutes	Clostridia	Oscillospirales	Ruminococcaceae	[Eubacterium]_siraeum_group	NA
86dcf02f89ba5193f78f1187edf6d7a7	3.6959e-06	1	NA	NA	NA	FALSE	NA	d__Bacteria	Firmicutes	Clostridia	Lachnospirales	Lachnospiraceae	Blautia	uncultured_bacterium
86edf32a8ecc102e0b37cea24a01469c	4.82997e-05	1	NA	NA	NA	FALSE	NA	d__Bacteria	Firmicutes	Bacilli	Staphylococcales	Staphylococcaceae	Staphylococcus	Staphylococcus_saprophyticus
87999edd969458cc016081eb1915276b	7.26302e-05	1	NA	NA	NA	FALSE	NA	d__Bacteria	Firmicutes	Clostridia	Clostridiales	Clostridiaceae	Clostridium_sensu_stricto_1	uncultured_bacterium
87c3d28336f76812b34f077d67d8c606	4.66621e-06	1	NA	NA	NA	FALSE	NA	d__Bacteria	Firmicutes	Negativicutes	Acidaminococcales	Acidaminococcaceae	Phascolarctobacterium	NA
87cc70dc152399ad554378f66a01c158	2.22586e-05	1	NA	NA	NA	FALSE	NA	Unassigned	NA	NA	NA	NA	NA	NA
87d650e4fa30c502afd655340754589d	5.29819e-06	1	NA	NA	NA	FALSE	NA	Unassigned	NA	NA	NA	NA	NA	NA
87e75cecb3b6f14eae5eb109ed96c1b4	0.000116079	1	NA	NA	NA	FALSE	NA	d__Bacteria	Actinobacteriota	Coriobacteriia	Coriobacteriales	Eggerthellaceae	Slackia	uncultured_bacterium
87ec526df3260f11c2368f91c590b9ce	5.72396e-05	1	NA	NA	NA	FALSE	NA	d__Bacteria	Firmicutes	Clostridia	Oscillospirales	Oscillospiraceae	NA	NA
88181052671645e336a40834c4f82068	8.45385e-06	1	NA	NA	NA	FALSE	NA	d__Bacteria	Firmicutes	Limnochordia	Limnochordia	Limnochordia	Hydrogenispora	uncultured_bacterium
881f534aac783c72f593336bff73bcd4	7.62953e-06	1	NA	NA	NA	FALSE	NA	d__Bacteria	Firmicutes	Clostridia	Peptostreptococcales-Tissierellales	Peptostreptococcaceae	Terrisporobacter	NA
883ab7f9e1e2abb121d9efe59856d92c	5.04538e-06	1	NA	NA	NA	FALSE	NA	Unassigned	NA	NA	NA	NA	NA	NA
88544ba14835b84d2fce87cad97c3fd6	2.08448e-06	1	NA	NA	NA	FALSE	NA	d__Bacteria	Firmicutes	Clostridia	Oscillospirales	Oscillospiraceae	NK4A214_group	uncultured_rumen
8893e51b3d9704a888ec7fa18bea2154	0.000107096	1	NA	NA	NA	FALSE	NA	d__Bacteria	Firmicutes	Clostridia	Lachnospirales	Lachnospiraceae	NA	NA
8895b39f5f8dd88f87440a5f3b2094b0	3.07785e-06	1	NA	NA	NA	FALSE	NA	Unassigned	NA	NA	NA	NA	NA	NA
8896bcd3559d3fd29b2820e92c3443b7	1.44269e-05	1	NA	NA	NA	FALSE	NA	d__Bacteria	Firmicutes	Clostridia	Lachnospirales	Lachnospiraceae	[Eubacterium]_hallii_group	uncultured_bacterium
889f55f14c68fadd0418595ac6eaf634	2.79876e-05	1	NA	NA	NA	FALSE	NA	d__Bacteria	Actinobacteriota	Coriobacteriia	Coriobacteriales	Eggerthellaceae	NA	NA
88a5d63762a0426e1cbd0a38958e192d	4.87147e-06	1	NA	NA	NA	FALSE	NA	Unassigned	NA	NA	NA	NA	NA	NA
88bfa7f6c8b406e1cb2e81d57a0698b0	3.78719e-06	1	NA	NA	NA	FALSE	NA	Unassigned	NA	NA	NA	NA	NA	NA
88cfd07fa4dc2303b9bf4ae9f7d600f3	2.848e-05	1	NA	NA	NA	FALSE	NA	d__Bacteria	Firmicutes	Clostridia	Peptostreptococcales-Tissierellales	Anaerovoracaceae	[Eubacterium]_brachy_group	uncultured_bacterium
8944db1d7d5dd6b308f604a727d61581	5.55254e-05	1	NA	NA	NA	FALSE	NA	d__Bacteria	Firmicutes	Clostridia	Oscillospirales	Ruminococcaceae	Faecalibacterium	uncultured_organism
895cb14449551e6724783555de2d4f6f	2.09373e-06	1	NA	NA	NA	FALSE	NA	d__Bacteria	Actinobacteriota	Actinobacteria	Micrococcales	Micrococcaceae	Nesterenkonia	NA
89945fed9c6b0853f115cae68b5af891	3.78719e-05	1	NA	NA	NA	FALSE	NA	d__Archaea	Halobacterota	Methanosarcinia	Methanosarciniales	Methanosarcinaceae	Methanosarcina	NA
89a111f2583c2b242a9fe2fa246b8790	0.000120374	1	NA	NA	NA	FALSE	NA	d__Bacteria	Firmicutes	Clostridia	Lachnospirales	Lachnospiraceae	Blautia	uncultured_bacterium
89b8cd9f730eb9d06c58e655a62b938f	6.12401e-07	1	NA	NA	NA	FALSE	NA	d__Bacteria	Firmicutes	Clostridia	Oscillospirales	Ruminococcaceae	Incertae_Sedis	uncultured_bacterium
89b9838ae46b0a363b65ec5eb4c867be	3.2853e-05	1	NA	NA	NA	FALSE	NA	d__Bacteria	Firmicutes	Clostridia	Clostridiales	Clostridiaceae	Clostridium_sensu_stricto_1	Clostridium_perfringens
89c4405d7f6486e90382e73bd5f70632	2.42834e-05	1	NA	NA	NA	FALSE	NA	d__Bacteria	Firmicutes	Clostridia	Lachnospirales	Lachnospiraceae	Fusicatenibacter	uncultured_bacterium
89f72f6009c7c6201b8d829b8379cf9e	8.18873e-07	1	NA	NA	NA	FALSE	NA	d__Bacteria	Firmicutes	Clostridia	Lachnospirales	Lachnospiraceae	Butyrivibrio	uncultured_bacterium
8a5c49aff22eb40e9d2c06be78204e2a	2.36214e-05	1	NA	NA	NA	FALSE	NA	d__Bacteria	Firmicutes	Limnochordia	Limnochordia	Limnochordia	Hydrogenispora	uncultured_bacterium
8a69ae3cfe18783b3c54ed1745b06d36	6.0533e-05	1	NA	NA	NA	FALSE	NA	d__Bacteria	Actinobacteriota	Actinobacteria	Bifidobacteriales	Bifidobacteriaceae	Bifidobacterium	NA
8a9506c7eb50a1c9074be72591b0997c	6.71618e-06	1	NA	NA	NA	FALSE	NA	d__Bacteria	Firmicutes	Bacilli	Bacillales	Bacillaceae	Virgibacillus	NA
8a96607f1d213f180929358f747329ba	3.9349e-06	1	NA	NA	NA	FALSE	NA	d__Bacteria	Firmicutes	Clostridia	Lachnospirales	Lachnospiraceae	Tyzzerella	uncultured_organism
8a9ba710db97d2977cd08b90a6b0fb5d	1.53464e-05	1	NA	NA	NA	FALSE	NA	d__Bacteria	Actinobacteriota	Actinobacteria	Propionibacteriales	Nocardioidaceae	Nocardioides	NA
8ab5f4c30c3e71c66b48a766259bcb56	8.59163e-07	1	NA	NA	NA	FALSE	NA	d__Bacteria	Firmicutes	Clostridia	Oscillospirales	Ruminococcaceae	Faecalibacterium	uncultured_bacterium
8acb4907e177da6215ff32ea52b02d8e	7.36516e-07	1	NA	NA	NA	FALSE	NA	d__Archaea	Halobacterota	Methanosarcinia	Methanosarciniales	Methanosarcinaceae	Methanosarcina	NA
8adb261c2de53ff901e032170599e8bb	0.000420201	1	NA	NA	NA	FALSE	NA	Unassigned	NA	NA	NA	NA	NA	NA
8b3587da462f77a1c379accb6eb69477	2.0406e-06	1	NA	NA	NA	FALSE	NA	d__Bacteria	Fusobacteriota	Fusobacteriia	Fusobacteriales	Fusobacteriaceae	Fusobacterium	NA
8b5185684422365ffae4cd8133cda1f1	1.43465e-06	1	NA	NA	NA	FALSE	NA	d__Bacteria	Firmicutes	Clostridia	Lachnospirales	Lachnospiraceae	Blautia	uncultured_bacterium
8b6190ab8e391e34891a50c795de1c6a	0.000119651	1	NA	NA	NA	FALSE	NA	d__Bacteria	Actinobacteriota	Coriobacteriia	Coriobacteriales	Eggerthellaceae	Senegalimassilia	uncultured_bacterium
8b61c0b22a59e36a651602910d2189ab	3.31432e-06	1	NA	NA	NA	FALSE	NA	d__Bacteria	Firmicutes	Clostridia	Lachnospirales	Lachnospiraceae	Blautia	NA
8b6267284ace9cfcf34fab5909f1d8cc	2.16171e-06	1	NA	NA	NA	FALSE	NA	Unassigned	NA	NA	NA	NA	NA	NA
8b795295a9f262a3176c4e5649363b6c	0.000152783	1	NA	NA	NA	FALSE	NA	d__Bacteria	Firmicutes	Clostridia	Lachnospirales	Lachnospiraceae	uncultured	uncultured_bacterium
8b925f1ae98df5aab39727060ad351a1	8.46821e-05	1	NA	NA	NA	FALSE	NA	d__Bacteria	Firmicutes	Clostridia	Lachnospirales	Lachnospiraceae	Blautia	uncultured_bacterium
8bee05bb0777930c24b446490d2b46db	2.94302e-05	1	NA	NA	NA	FALSE	NA	d__Bacteria	Actinobacteriota	Actinobacteria	Micrococcales	Intrasporangiaceae	Ornithinimicrobium	NA
8c18a7a0cf1a00717cec85179bd088ef	2.22874e-05	1	NA	NA	NA	FALSE	NA	d__Bacteria	Firmicutes	Clostridia	Peptostreptococcales-Tissierellales	Peptostreptococcaceae	Paraclostridium	NA
8c3ec212c34a03c6160a00065fce962a	1.62686e-05	1	NA	NA	NA	FALSE	NA	d__Bacteria	Firmicutes	Clostridia	Lachnospirales	Lachnospiraceae	Blautia	NA
8c5d756a2f35ddd90b8341310c0431ec	6.30377e-05	1	NA	NA	NA	FALSE	NA	d__Bacteria	Firmicutes	Clostridia	Oscillospirales	Oscillospiraceae	NA	NA
8c619045bef6b609c26c2d8d8a16b638	2.80672e-05	1	NA	NA	NA	FALSE	NA	d__Bacteria	Firmicutes	Bacilli	Lactobacillales	Enterococcaceae	Enterococcus	NA
8c71dd08770f12b0c054f41fb5d8458e	2.58227e-05	1	NA	NA	NA	FALSE	NA	d__Bacteria	Actinobacteriota	Actinobacteria	Corynebacteriales	Corynebacteriaceae	Corynebacterium	uncultured_bacterium
8c7b8bf3fd0a5dc06ec28202641e7b6f	4.17922e-06	1	NA	NA	NA	FALSE	NA	d__Bacteria	Firmicutes	Clostridia	Lachnospirales	Lachnospiraceae	[Eubacterium]_hallii_group	uncultured_bacterium
8c8fbef34fdc64bcb671117fb837f531	2.16404e-05	1	NA	NA	NA	FALSE	NA	d__Bacteria	Firmicutes	Clostridia	Lachnospirales	Lachnospiraceae	NA	NA
8cbc0e2fe74a0f7dd733edb86b5512c9	3.89547e-05	1	NA	NA	NA	FALSE	NA	d__Bacteria	Firmicutes	Clostridia	Lachnospirales	Lachnospiraceae	Blautia	uncultured_bacterium
8ccb37e3024e0cc2e3e87cd4c44ab4b9	1.69226e-06	1	NA	NA	NA	FALSE	NA	d__Bacteria	Firmicutes	Clostridia	Peptostreptococcales-Tissierellales	Peptostreptococcaceae	Romboutsia	uncultured_bacterium
8d0c6515c9d1573a1b1ecba4b8733ddc	9.9109e-06	1	NA	NA	NA	FALSE	NA	d__Archaea	Euryarchaeota	Methanobacteria	Methanobacteriales	Methanobacteriaceae	Methanobrevibacter	NA
8d279d5cc7f1296fafaf0e0c8c77ea0d	3.11381e-05	1	NA	NA	NA	FALSE	NA	d__Archaea	Halobacterota	Methanosarcinia	Methanosarciniales	Methanosarcinaceae	Methanosarcina	NA
8d39819af032b2c483bcbb9aa252ccee	1.97776e-05	1	NA	NA	NA	FALSE	NA	d__Bacteria	Actinobacteriota	Actinobacteria	Corynebacteriales	Corynebacteriaceae	Corynebacterium	Corynebacterium_urealyticum
8d3e04cdaa20fde531386302a42fc91f	1.02309e-05	1	NA	NA	NA	FALSE	NA	d__Bacteria	Actinobacteriota	Coriobacteriia	Coriobacteriales	Eggerthellaceae	Slackia	uncultured_bacterium
8d46cf5d2d20e0a8441842f82ef19da7	2.7031e-06	1	NA	NA	NA	FALSE	NA	Unassigned	NA	NA	NA	NA	NA	NA
8d65ca9e4f2480365530de3116a0d6d7	2.0142e-05	1	NA	NA	NA	FALSE	NA	d__Bacteria	Firmicutes	Clostridia	Lachnospirales	Lachnospiraceae	Blautia	NA
[truncated: 1,018 more rows]
